# Supplementary material for: A multivariate modeling framework to quantify immune checkpoint context-dependent stimulation on T cells
Source: Cell Discov. 2022 Jan 4;8:1. doi: 10.1038/s41421-021-00352-4 (PMC8727669; doi:10.1038/s41421-021-00352-4)
Supplement: Supplementary file 2 — Supplementary Table S1 [file 41421_2021_352_MOESM2_ESM.xlsx]

## Sheet: Th
Supplementary Table S1: Detailed rescaled estimates. Table showing the detailed rescaled estimates (estimates divided by their standard deviation) for Th contexts.
	IL2	IL3	IL6	IL10	IL13	IFNg	TNFa	GMCSF	IL22	IL21	TNFb
Th0	0.0699859	-0.461667	0.083088	-0.221002	-0.359113	-3.18832e-05	0.419016	-0.388288	-0.19332	7.34435	0.121809
Th1	0.13614	-0.184055	0.141946	-0.460156	-0.066607	-0.140243	-0.032557	-0.152677	-0.374388	-0.0688417	0.0116039
Th2	0.046411	-0.143838	0.346588	-0.803935	-0.00472165	-0.314144	0.0564461	-0.182391	0.653261	1.57656	0.0152238
Th17	0.320824	-0.072616	0.508216	-0.330121	-0.319161	-0.272565	0.562966	0.208825	-0.169072	0.387528	0.193865

## Sheet: cDC2
Supplementary Table S1: Detailed rescaled estimates. Table showing the detailed rescaled estimates (estimates divided by their standard deviation) for cDC2 contexts, with TSLP context.
	IL2	IL3	IL4	IL5	IL6	IL9	IL10	IL13	IL17A	IL17F	IFNg	TNFa	GMCSF	IL22	IL21	IL31	TNFb
ZYMOSAN	0.152779	0.614891	0.375176	0.735906	0.567431	0.28963	0.972336	0.586912	0.369994	9.32333	0.672469	0.511609	0.417112	2.18422	6.56724	0.328712	0.957867
PAM3	0.432956	0.50665	0.258851	0.408759	0.435672	0.900731	0.357039	0.560469	0.669455	21.5491	2.06349	0.340211	0.593567	0.944984	8.28246	2.84337	1.102
LPS	0.221196	1.58322	0.231421	0.664049	1.34484	2.59577	0.413308	0.646365	0.00323461	1.38667	0.692654	0.532446	0.540507	1.79951	2.16352	2.42945	0.332765
HKSA	0.297814	1.1501	0.836952	2.08128	0.715063	1.25436	0.337616	1.37791	0.583766	-0.199813	3.04619	3.50991	0.936051	2.05255	-0.0842696	-0.0482238	0.477848
CURDLAN	0.322398	1.25223	0.193225	0.697267	2.13716	2.42848	-0.00253034	0.919984	0.0509849	3.84831	0.432356	0.335774	0.800244	0.395323	0.778483	0.903715	0.581671
TSLP	-0.155124	0.116489	-0.309574	-0.144981	0.519641	0.922204	-0.0386045	0.132798	1.33247	0.69558	-0.47149	1.0413	-0.112414	-0.254165	1.15067	0.655744	0.0857118

## Sheet: cDC2 (without TSLP)
Supplementary Table S1: Detailed rescaled estimates. Table showing the detailed rescaled estimates (estimates divided by their standard deviation) for cDC2 contexts without TSLP context.
	IL2	IL3	IL4	IL5	IL6	IL9	IL10	IL13	IL17A	IL17F	IFNg	TNFa	GMCSF	IL22	IL21	IL31	TNFb
ZYMOSAN	0.145364	0.612952	0.374492	0.735906	0.567431	0.332606	0.972778	0.583096	0.369994	9.32333	0.651614	0.511609	0.415824	2.18422	6.65828	0.328712	0.965825
PAM3	0.425541	0.504711	0.258167	0.408759	0.435672	0.943707	0.357482	0.556652	0.669455	21.5491	2.04263	0.340211	0.592279	0.944984	8.3735	2.84337	1.10996
LPS	0.213781	1.58128	0.230737	0.664049	1.34484	2.63874	0.413751	0.642548	0.00323461	1.38667	0.671799	0.532446	0.539219	1.79951	2.25456	2.42945	0.340724
HKSA	0.290399	1.14816	0.836268	2.08128	0.715063	1.29733	0.338059	1.37409	0.583766	-0.199813	3.02534	3.50991	0.934763	2.05255	0.00677375	-0.0482237	0.485807
CURDLAN	0.314983	1.25029	0.192541	0.697267	2.13716	2.47145	-0.0020877	0.916168	0.0509849	3.84831	0.411502	0.335774	0.798956	0.395323	0.869527	0.903715	0.58963

## Sheet: MoDC
Supplementary Table S1: Detailed rescaled estimates. Table showing the detailed rescaled estimates (estimates divided by their standard deviation) for MoDC contexts.
	IL2	IL3	IL4	IL5	IL6	IL9	IL10	IL13	IL17A	IL17F	IFNg	TNFa	GMCSF	IL22	IL21	IL31	TNFb
ZYMOSAN	0.554391	2.66241	0.240051	0.564287	0.528529	6.222	0.0471759	1.00327	1.67371	1.37714	1.2018	0.576564	0.34777	0.267051	3.68531	0.988004	0.369474
PAM3	0.110517	1.13328	0.600881	0.216722	0.214535	3.66216	0.204927	0.705576	1.07769	1.46704	-0.0237944	3.06443	0.118493	0.0234946	0.744776	0.739192	0.261241
LPS	0.466428	2.02648	0.136375	0.270372	0.54404	5.40178	0.451674	0.948915	0.643734	4.7985	0.477168	1.88163	0.630791	0.209714	0.706291	3.49763	0.453639
HKSA	0.397583	1.06143	-0.281702	-0.0254852	0.252225	3.20361	-0.264597	0.522371	0.478233	2.27896	-0.0585322	0.292344	0.156595	0.239598	0.871057	1.34341	0.560792
CURDLAN	0.687747	2.62642	0.424392	1.07764	1.71441	10.9419	2.91124	2.8144	-0.016309	0.900823	0.294418	1.25048	0.69958	1.36249	2.59963	1.57816	0.94475
