# Supplementary material for: A multivariate modeling framework to quantify immune checkpoint context-dependent stimulation on T cells
Source: Cell Discov. 2022 Jan 4;8:1. doi: 10.1038/s41421-021-00352-4 (PMC8727669; doi:10.1038/s41421-021-00352-4)
Supplement: Supplementary file 3 — Supplementary Table S2 [file 41421_2021_352_MOESM3_ESM.xlsx]

## Sheet: Th
Supplementary Table S2: Context-dependency post-hoc tests. Table displaying the results of the likelihood ratio tests performed to evaluate the difference in OX40L effect between pairs of contexts, between the LMM with and without the pair of context variable as a fixed effect in Th contexts.
Cytokine	Context1	Context2	Pvalue.LRT
IL2	Th17	Th2	0.0551324
IL2	Th17	Th1	0.0705351
IL2	Th17	Th0	0.0162181	*
IL2	Th2	Th1	0.533981
IL2	Th2	Th0	0.865529
IL2	Th1	Th0	0.545009
IL3	Th17	Th2	0.644854
IL3	Th17	Th1	0.526162
IL3	Th17	Th0	0.0240486	*
IL3	Th2	Th1	0.682878
IL3	Th2	Th0	0.00297328	**
IL3	Th1	Th0	0.00435436	**
IL6	Th17	Th2	0.567309
IL6	Th17	Th1	0.0259293	*
IL6	Th17	Th0	0.0118394	*
IL6	Th2	Th1	0.496163
IL6	Th2	Th0	0.299148
IL6	Th1	Th0	0.785375
IL10	Th17	Th2	5.97111e-09	***
IL10	Th17	Th1	0.118761
IL10	Th17	Th0	0.31167
IL10	Th2	Th1	0.000124731	***
IL10	Th2	Th0	1.42828e-05	***
IL10	Th1	Th0	0.0488589	*
IL13	Th17	Th2	0.000365484	***
IL13	Th17	Th1	0.0734016
IL13	Th17	Th0	0.721583
IL13	Th2	Th1	0.605469
IL13	Th2	Th0	0.000963377	***
IL13	Th1	Th0	0.0100113	*
IFNg	Th17	Th2	0.637253
IFNg	Th17	Th1	0.351999
IFNg	Th17	Th0	0.246836
IFNg	Th2	Th1	0.297864
IFNg	Th2	Th0	0.207939
IFNg	Th1	Th0	0.605834
TNFa	Th17	Th2	0.0174583	*
TNFa	Th17	Th1	0.021264	*
TNFa	Th17	Th0	0.533033
TNFa	Th2	Th1	0.619765
TNFa	Th2	Th0	0.0520376
TNFa	Th1	Th0	0.0287774	*
GMCSF	Th17	Th2	0.238904
GMCSF	Th17	Th1	0.272347
GMCSF	Th17	Th0	0.0733038
GMCSF	Th2	Th1	0.769931
GMCSF	Th2	Th0	0.00386689	**
GMCSF	Th1	Th0	0.00982211	**
IL22	Th17	Th2	0.0154929	*
IL22	Th17	Th1	0.105279
IL22	Th17	Th0	0.886631
IL22	Th2	Th1	0.00428607	**
IL22	Th2	Th0	0.0223546	*
IL22	Th1	Th0	0.261763
IL21	Th17	Th2	0.0297859	*
IL21	Th17	Th1	0.0034816	**
IL21	Th17	Th0	0.18261
IL21	Th2	Th1	0.00283786	**
IL21	Th2	Th0	0.267507
IL21	Th1	Th0	0.156359
TNFb	Th17	Th2	0.177582
TNFb	Th17	Th1	0.0161102	*
TNFb	Th17	Th0	0.507147
TNFb	Th2	Th1	0.974607
TNFb	Th2	Th0	0.420296
TNFb	Th1	Th0	0.230095

## Sheet: cDC2
Supplementary Table S2: Context-dependency post-hoc tests. Table displaying the results of the likelihood ratio tests performed to evaluate the difference in OX40L effect between pairs of contexts, between the LMM with and without the pair of context variable as a fixed effect in cDC2 contexts (with TSLP context).
Cytokine	Context1	Context2	Pvalue.LRT
IL2	CURDLAN	HKSA	0.834309
IL2	CURDLAN	LPS	0.479541
IL2	CURDLAN	PAM3	0.458216
IL2	CURDLAN	TSLP	5.46645e-06	***
IL2	CURDLAN	ZYMOSAN	0.0463907	*
IL2	HKSA	LPS	0.415072
IL2	HKSA	PAM3	0.269486
IL2	HKSA	TSLP	0.00523068	**
IL2	HKSA	ZYMOSAN	0.13169
IL2	LPS	PAM3	0.205478
IL2	LPS	TSLP	0.0204021	*
IL2	LPS	ZYMOSAN	0.588735
IL2	PAM3	TSLP	0.00634213	**
IL2	PAM3	ZYMOSAN	0.0378043	*
IL2	TSLP	ZYMOSAN	0.0082826	**
IL3	CURDLAN	HKSA	0.820195
IL3	CURDLAN	LPS	0.537709
IL3	CURDLAN	PAM3	0.0290634	*
IL3	CURDLAN	TSLP	0.00156489	**
IL3	CURDLAN	ZYMOSAN	0.0331648	*
IL3	HKSA	LPS	0.547677
IL3	HKSA	PAM3	0.304672
IL3	HKSA	TSLP	0.0972022
IL3	HKSA	ZYMOSAN	0.359873
IL3	LPS	PAM3	0.019147	*
IL3	LPS	TSLP	0.00274524	**
IL3	LPS	ZYMOSAN	0.0815609
IL3	PAM3	TSLP	0.00101585	**
IL3	PAM3	ZYMOSAN	0.732925
IL3	TSLP	ZYMOSAN	0.111952
IL4	CURDLAN	HKSA	0.152528
IL4	CURDLAN	LPS	0.816403
IL4	CURDLAN	PAM3	0.638077
IL4	CURDLAN	TSLP	0.000880467	***
IL4	CURDLAN	ZYMOSAN	0.634699
IL4	HKSA	LPS	0.154179
IL4	HKSA	PAM3	0.216647
IL4	HKSA	TSLP	0.0102302	*
IL4	HKSA	ZYMOSAN	0.43904
IL4	LPS	PAM3	0.856715
IL4	LPS	TSLP	0.00178686	**
IL4	LPS	ZYMOSAN	0.711714
IL4	PAM3	TSLP	1.15657e-06	***
IL4	PAM3	ZYMOSAN	0.740854
IL4	TSLP	ZYMOSAN	0.0666277
IL5	CURDLAN	HKSA	0.332778
IL5	CURDLAN	LPS	0.944312
IL5	CURDLAN	PAM3	0.530592
IL5	CURDLAN	TSLP	0.0312452	*
IL5	CURDLAN	ZYMOSAN	0.944258
IL5	HKSA	LPS	0.327599
IL5	HKSA	PAM3	0.248494
IL5	HKSA	TSLP	0.127709
IL5	HKSA	ZYMOSAN	0.361046
IL5	LPS	PAM3	0.3462
IL5	LPS	TSLP	0.00585764	**
IL5	LPS	ZYMOSAN	0.842903
IL5	PAM3	TSLP	0.123825
IL5	PAM3	ZYMOSAN	0.427196
IL5	TSLP	ZYMOSAN	0.0323335	*
IL6	CURDLAN	HKSA	0.436033
IL6	CURDLAN	LPS	0.662782
IL6	CURDLAN	PAM3	0.34062
IL6	CURDLAN	TSLP	0.140312
IL6	CURDLAN	ZYMOSAN	0.391134
IL6	HKSA	LPS	0.212666
IL6	HKSA	PAM3	0.362124
IL6	HKSA	TSLP	0.640997
IL6	HKSA	ZYMOSAN	0.764975
IL6	LPS	PAM3	0.0281145	*
IL6	LPS	TSLP	0.0757025
IL6	LPS	ZYMOSAN	0.0583853
IL6	PAM3	TSLP	0.720577
IL6	PAM3	ZYMOSAN	0.732641
IL6	TSLP	ZYMOSAN	0.890041
IL9	CURDLAN	HKSA	0.232541
IL9	CURDLAN	LPS	0.896303
IL9	CURDLAN	PAM3	0.0506451
IL9	CURDLAN	TSLP	0.0198214	*
IL9	CURDLAN	ZYMOSAN	0.00794466	**
IL9	HKSA	LPS	0.188109
IL9	HKSA	PAM3	0.684284
IL9	HKSA	TSLP	0.0293351	*
IL9	HKSA	ZYMOSAN	0.10523
IL9	LPS	PAM3	0.132116
IL9	LPS	TSLP	0.00874411	**
IL9	LPS	ZYMOSAN	0.0226311	*
IL9	PAM3	TSLP	0.728205
IL9	PAM3	ZYMOSAN	0.311198
IL9	TSLP	ZYMOSAN	0.206278
IL10	CURDLAN	HKSA	0.321074
IL10	CURDLAN	LPS	0.31839
IL10	CURDLAN	PAM3	0.315895
IL10	CURDLAN	TSLP	0.868199
IL10	CURDLAN	ZYMOSAN	0.12635
IL10	HKSA	LPS	0.887493
IL10	HKSA	PAM3	0.968514
IL10	HKSA	TSLP	0.363289
IL10	HKSA	ZYMOSAN	0.373706
IL10	LPS	PAM3	0.806449
IL10	LPS	TSLP	0.270736
IL10	LPS	ZYMOSAN	0.378176
IL10	PAM3	TSLP	0.26645
IL10	PAM3	ZYMOSAN	0.365574
IL10	TSLP	ZYMOSAN	0.0876944
IL13	CURDLAN	HKSA	0.414477
IL13	CURDLAN	LPS	0.421191
IL13	CURDLAN	PAM3	0.152214
IL13	CURDLAN	TSLP	0.0071352	**
IL13	CURDLAN	ZYMOSAN	0.23407
IL13	HKSA	LPS	0.245454
IL13	HKSA	PAM3	0.107006
IL13	HKSA	TSLP	0.0411059	*
IL13	HKSA	ZYMOSAN	0.118765
IL13	LPS	PAM3	0.762214
IL13	LPS	TSLP	0.100632
IL13	LPS	ZYMOSAN	0.861349
IL13	PAM3	TSLP	0.00365219	**
IL13	PAM3	ZYMOSAN	0.897616
IL13	TSLP	ZYMOSAN	0.102924
IL17A	CURDLAN	HKSA	0.0681009
IL17A	CURDLAN	LPS	0.786318
IL17A	CURDLAN	PAM3	0.126706
IL17A	CURDLAN	TSLP	0.0285511	*
IL17A	CURDLAN	ZYMOSAN	0.503267
IL17A	HKSA	LPS	0.0766463
IL17A	HKSA	PAM3	0.855453
IL17A	HKSA	TSLP	0.225598
IL17A	HKSA	ZYMOSAN	0.683405
IL17A	LPS	PAM3	0.0987162
IL17A	LPS	TSLP	0.0232018	*
IL17A	LPS	ZYMOSAN	0.43964
IL17A	PAM3	TSLP	0.283209
IL17A	PAM3	ZYMOSAN	0.611012
IL17A	TSLP	ZYMOSAN	0.17977
IL17F	CURDLAN	HKSA	0.279198
IL17F	CURDLAN	LPS	0.31341
IL17F	CURDLAN	PAM3	0.397695
IL17F	CURDLAN	TSLP	0.902192
IL17F	CURDLAN	ZYMOSAN	0.433492
IL17F	HKSA	LPS	0.234286
IL17F	HKSA	PAM3	0.293607
IL17F	HKSA	TSLP	0.35903
IL17F	HKSA	ZYMOSAN	0.117282
IL17F	LPS	PAM3	0.330184
IL17F	LPS	TSLP	0.670861
IL17F	LPS	ZYMOSAN	0.197461
IL17F	PAM3	TSLP	0.302719
IL17F	PAM3	ZYMOSAN	0.566316
IL17F	TSLP	ZYMOSAN	0.76048
IFNg	CURDLAN	HKSA	0.060219
IFNg	CURDLAN	LPS	0.715005
IFNg	CURDLAN	PAM3	0.200405
IFNg	CURDLAN	TSLP	0.216826
IFNg	CURDLAN	ZYMOSAN	0.695876
IFNg	HKSA	LPS	0.0879966
IFNg	HKSA	PAM3	0.428755
IFNg	HKSA	TSLP	0.0146759	*
IFNg	HKSA	ZYMOSAN	0.074775
IFNg	LPS	PAM3	0.305875
IFNg	LPS	TSLP	0.00323613	**
IFNg	LPS	ZYMOSAN	0.948658
IFNg	PAM3	TSLP	0.0760301
IFNg	PAM3	ZYMOSAN	0.274168
IFNg	TSLP	ZYMOSAN	0.0216919	*
TNFa	CURDLAN	HKSA	0.198122
TNFa	CURDLAN	LPS	0.654034
TNFa	CURDLAN	PAM3	0.991264
TNFa	CURDLAN	TSLP	0.128412
TNFa	CURDLAN	ZYMOSAN	0.694402
TNFa	HKSA	LPS	0.232786
TNFa	HKSA	PAM3	0.204162
TNFa	HKSA	TSLP	0.291284
TNFa	HKSA	ZYMOSAN	0.233009
TNFa	LPS	PAM3	0.713523
TNFa	LPS	TSLP	0.195115
TNFa	LPS	ZYMOSAN	0.973402
TNFa	PAM3	TSLP	0.773605
TNFa	PAM3	ZYMOSAN	0.776346
TNFa	TSLP	ZYMOSAN	0.270329
GMCSF	CURDLAN	HKSA	0.7128
GMCSF	CURDLAN	LPS	0.322077
GMCSF	CURDLAN	PAM3	0.291466
GMCSF	CURDLAN	TSLP	0.000411091	***
GMCSF	CURDLAN	ZYMOSAN	0.206931
GMCSF	HKSA	LPS	0.249282
GMCSF	HKSA	PAM3	0.296685
GMCSF	HKSA	TSLP	0.00328922	**
GMCSF	HKSA	ZYMOSAN	0.0917319
GMCSF	LPS	PAM3	0.779445
GMCSF	LPS	TSLP	0.000819702	***
GMCSF	LPS	ZYMOSAN	0.628417
GMCSF	PAM3	TSLP	6.51196e-05	***
GMCSF	PAM3	ZYMOSAN	0.402918
GMCSF	TSLP	ZYMOSAN	0.0411883	*
IL22	CURDLAN	HKSA	0.122179
IL22	CURDLAN	LPS	0.238575
IL22	CURDLAN	PAM3	0.21158
IL22	CURDLAN	TSLP	0.00408294	**
IL22	CURDLAN	ZYMOSAN	0.172971
IL22	HKSA	LPS	0.871899
IL22	HKSA	PAM3	0.333779
IL22	HKSA	TSLP	0.0414879	*
IL22	HKSA	ZYMOSAN	0.932697
IL22	LPS	PAM3	0.486602
IL22	LPS	TSLP	0.0882533
IL22	LPS	ZYMOSAN	0.826323
IL22	PAM3	TSLP	0.00780066	**
IL22	PAM3	ZYMOSAN	0.366175
IL22	TSLP	ZYMOSAN	0.243989
IL21	CURDLAN	HKSA	0.00572739	**
IL21	CURDLAN	LPS	0.42071
IL21	CURDLAN	PAM3	0.0994036
IL21	CURDLAN	TSLP	0.405473
IL21	CURDLAN	ZYMOSAN	0.358268
IL21	HKSA	LPS	0.226659
IL21	HKSA	PAM3	0.0683405
IL21	HKSA	TSLP	0.134751
IL21	HKSA	ZYMOSAN	0.296665
IL21	LPS	PAM3	0.0816329
IL21	LPS	TSLP	0.401866
IL21	LPS	ZYMOSAN	0.341944
IL21	PAM3	TSLP	0.0973039
IL21	PAM3	ZYMOSAN	0.673112
IL21	TSLP	ZYMOSAN	0.253064
IL31	CURDLAN	HKSA	0.0216227	*
IL31	CURDLAN	LPS	0.210603
IL31	CURDLAN	PAM3	0.34779
IL31	CURDLAN	TSLP	0.569898
IL31	CURDLAN	ZYMOSAN	0.254084
IL31	HKSA	LPS	0.0855109
IL31	HKSA	PAM3	0.186897
IL31	HKSA	TSLP	0.00115368	**
IL31	HKSA	ZYMOSAN	0.237928
IL31	LPS	PAM3	0.870891
IL31	LPS	TSLP	0.602247
IL31	LPS	ZYMOSAN	0.149722
IL31	PAM3	TSLP	0.0441805	*
IL31	PAM3	ZYMOSAN	0.253047
IL31	TSLP	ZYMOSAN	0.367123
TNFb	CURDLAN	HKSA	0.572136
TNFb	CURDLAN	LPS	0.278239
TNFb	CURDLAN	PAM3	0.290294
TNFb	CURDLAN	TSLP	0.0059886	**
TNFb	CURDLAN	ZYMOSAN	0.515979
TNFb	HKSA	LPS	0.348564
TNFb	HKSA	PAM3	0.286587
TNFb	HKSA	TSLP	0.0329468	*
TNFb	HKSA	ZYMOSAN	0.48746
TNFb	LPS	PAM3	0.203581
TNFb	LPS	TSLP	0.303508
TNFb	LPS	ZYMOSAN	0.376604
TNFb	PAM3	TSLP	0.00514804	**
TNFb	PAM3	ZYMOSAN	0.430152
TNFb	TSLP	ZYMOSAN	0.00927396	**

## Sheet: cDC2 (without TSLP)
Supplementary Table S2: Context-dependency post-hoc tests. Table displaying the results of the likelihood ratio tests performed to evaluate the difference in OX40L effect between pairs of contexts, between the LMM with and without the pair of context variable as a fixed effect in cDC2 contexts (without TSLP context).
Cytokine	Context1	Context2	Pvalue.LRT
IL2	CURDLAN	HKSA	0.834309
IL2	CURDLAN	LPS	0.479541
IL2	CURDLAN	PAM3	0.458216
IL2	CURDLAN	ZYMOSAN	0.0463907	*
IL2	HKSA	LPS	0.415072
IL2	HKSA	PAM3	0.269486
IL2	HKSA	ZYMOSAN	0.13169
IL2	LPS	PAM3	0.205478
IL2	LPS	ZYMOSAN	0.588735
IL2	PAM3	ZYMOSAN	0.0378043	*
IL3	CURDLAN	HKSA	0.820195
IL3	CURDLAN	LPS	0.537709
IL3	CURDLAN	PAM3	0.0290634	*
IL3	CURDLAN	ZYMOSAN	0.0331648	*
IL3	HKSA	LPS	0.547677
IL3	HKSA	PAM3	0.304672
IL3	HKSA	ZYMOSAN	0.359873
IL3	LPS	PAM3	0.019147	*
IL3	LPS	ZYMOSAN	0.0815609
IL3	PAM3	ZYMOSAN	0.732925
IL4	CURDLAN	HKSA	0.152528
IL4	CURDLAN	LPS	0.816403
IL4	CURDLAN	PAM3	0.638077
IL4	CURDLAN	ZYMOSAN	0.634699
IL4	HKSA	LPS	0.154179
IL4	HKSA	PAM3	0.216647
IL4	HKSA	ZYMOSAN	0.43904
IL4	LPS	PAM3	0.856715
IL4	LPS	ZYMOSAN	0.711714
IL4	PAM3	ZYMOSAN	0.740854
IL5	CURDLAN	HKSA	0.332778
IL5	CURDLAN	LPS	0.944312
IL5	CURDLAN	PAM3	0.530592
IL5	CURDLAN	ZYMOSAN	0.944258
IL5	HKSA	LPS	0.327599
IL5	HKSA	PAM3	0.248494
IL5	HKSA	ZYMOSAN	0.361046
IL5	LPS	PAM3	0.3462
IL5	LPS	ZYMOSAN	0.842903
IL5	PAM3	ZYMOSAN	0.427196
IL6	CURDLAN	HKSA	0.436033
IL6	CURDLAN	LPS	0.662782
IL6	CURDLAN	PAM3	0.34062
IL6	CURDLAN	ZYMOSAN	0.391134
IL6	HKSA	LPS	0.212666
IL6	HKSA	PAM3	0.362124
IL6	HKSA	ZYMOSAN	0.764975
IL6	LPS	PAM3	0.0281145	*
IL6	LPS	ZYMOSAN	0.0583853
IL6	PAM3	ZYMOSAN	0.732641
IL9	CURDLAN	HKSA	0.232541
IL9	CURDLAN	LPS	0.896303
IL9	CURDLAN	PAM3	0.0506451
IL9	CURDLAN	ZYMOSAN	0.00794466	**
IL9	HKSA	LPS	0.188109
IL9	HKSA	PAM3	0.684284
IL9	HKSA	ZYMOSAN	0.10523
IL9	LPS	PAM3	0.132116
IL9	LPS	ZYMOSAN	0.0226311	*
IL9	PAM3	ZYMOSAN	0.311198
IL10	CURDLAN	HKSA	0.321074
IL10	CURDLAN	LPS	0.31839
IL10	CURDLAN	PAM3	0.315895
IL10	CURDLAN	ZYMOSAN	0.12635
IL10	HKSA	LPS	0.887493
IL10	HKSA	PAM3	0.968514
IL10	HKSA	ZYMOSAN	0.373706
IL10	LPS	PAM3	0.806449
IL10	LPS	ZYMOSAN	0.378176
IL10	PAM3	ZYMOSAN	0.365574
IL13	CURDLAN	HKSA	0.414477
IL13	CURDLAN	LPS	0.421191
IL13	CURDLAN	PAM3	0.152214
IL13	CURDLAN	ZYMOSAN	0.23407
IL13	HKSA	LPS	0.245454
IL13	HKSA	PAM3	0.107006
IL13	HKSA	ZYMOSAN	0.118765
IL13	LPS	PAM3	0.762214
IL13	LPS	ZYMOSAN	0.861349
IL13	PAM3	ZYMOSAN	0.897616
IL17A	CURDLAN	HKSA	0.0681009
IL17A	CURDLAN	LPS	0.786318
IL17A	CURDLAN	PAM3	0.126706
IL17A	CURDLAN	ZYMOSAN	0.503267
IL17A	HKSA	LPS	0.0766463
IL17A	HKSA	PAM3	0.855453
IL17A	HKSA	ZYMOSAN	0.683405
IL17A	LPS	PAM3	0.0987162
IL17A	LPS	ZYMOSAN	0.43964
IL17A	PAM3	ZYMOSAN	0.611012
IL17F	CURDLAN	HKSA	0.279198
IL17F	CURDLAN	LPS	0.31341
IL17F	CURDLAN	PAM3	0.397695
IL17F	CURDLAN	ZYMOSAN	0.433492
IL17F	HKSA	LPS	0.234286
IL17F	HKSA	PAM3	0.293607
IL17F	HKSA	ZYMOSAN	0.117282
IL17F	LPS	PAM3	0.330184
IL17F	LPS	ZYMOSAN	0.197461
IL17F	PAM3	ZYMOSAN	0.566316
IFNg	CURDLAN	HKSA	0.060219
IFNg	CURDLAN	LPS	0.715005
IFNg	CURDLAN	PAM3	0.200405
IFNg	CURDLAN	ZYMOSAN	0.695876
IFNg	HKSA	LPS	0.0879966
IFNg	HKSA	PAM3	0.428755
IFNg	HKSA	ZYMOSAN	0.074775
IFNg	LPS	PAM3	0.305875
IFNg	LPS	ZYMOSAN	0.948658
IFNg	PAM3	ZYMOSAN	0.274168
TNFa	CURDLAN	HKSA	0.198122
TNFa	CURDLAN	LPS	0.654034
TNFa	CURDLAN	PAM3	0.991264
TNFa	CURDLAN	ZYMOSAN	0.694402
TNFa	HKSA	LPS	0.232786
TNFa	HKSA	PAM3	0.204162
TNFa	HKSA	ZYMOSAN	0.233009
TNFa	LPS	PAM3	0.713523
TNFa	LPS	ZYMOSAN	0.973402
TNFa	PAM3	ZYMOSAN	0.776346
GMCSF	CURDLAN	HKSA	0.7128
GMCSF	CURDLAN	LPS	0.322077
GMCSF	CURDLAN	PAM3	0.291466
GMCSF	CURDLAN	ZYMOSAN	0.206931
GMCSF	HKSA	LPS	0.249282
GMCSF	HKSA	PAM3	0.296685
GMCSF	HKSA	ZYMOSAN	0.0917319
GMCSF	LPS	PAM3	0.779445
GMCSF	LPS	ZYMOSAN	0.628417
GMCSF	PAM3	ZYMOSAN	0.402918
IL22	CURDLAN	HKSA	0.122179
IL22	CURDLAN	LPS	0.238575
IL22	CURDLAN	PAM3	0.21158
IL22	CURDLAN	ZYMOSAN	0.172971
IL22	HKSA	LPS	0.871899
IL22	HKSA	PAM3	0.333779
IL22	HKSA	ZYMOSAN	0.932697
IL22	LPS	PAM3	0.486602
IL22	LPS	ZYMOSAN	0.826323
IL22	PAM3	ZYMOSAN	0.366175
IL21	CURDLAN	HKSA	0.00572739	**
IL21	CURDLAN	LPS	0.42071
IL21	CURDLAN	PAM3	0.0994036
IL21	CURDLAN	ZYMOSAN	0.358268
IL21	HKSA	LPS	0.226659
IL21	HKSA	PAM3	0.0683405
IL21	HKSA	ZYMOSAN	0.296665
IL21	LPS	PAM3	0.0816329
IL21	LPS	ZYMOSAN	0.341944
IL21	PAM3	ZYMOSAN	0.673112
IL31	CURDLAN	HKSA	0.0216227	*
IL31	CURDLAN	LPS	0.210603
IL31	CURDLAN	PAM3	0.34779
IL31	CURDLAN	ZYMOSAN	0.254084
IL31	HKSA	LPS	0.0855109
IL31	HKSA	PAM3	0.186897
IL31	HKSA	ZYMOSAN	0.237928
IL31	LPS	PAM3	0.870891
IL31	LPS	ZYMOSAN	0.149722
IL31	PAM3	ZYMOSAN	0.253047
TNFb	CURDLAN	HKSA	0.572136
TNFb	CURDLAN	LPS	0.278239
TNFb	CURDLAN	PAM3	0.290294
TNFb	CURDLAN	ZYMOSAN	0.515979
TNFb	HKSA	LPS	0.348564
TNFb	HKSA	PAM3	0.286587
TNFb	HKSA	ZYMOSAN	0.48746
TNFb	LPS	PAM3	0.203581
TNFb	LPS	ZYMOSAN	0.376604
TNFb	PAM3	ZYMOSAN	0.430152

## Sheet: MoDC
Supplementary Table S2: Context-dependency post-hoc tests. Table displaying the results of the likelihood ratio tests performed to evaluate the difference in OX40L effect between pairs of contexts, between the LMM with and without the pair of context variable as a fixed effect in MoDC contexts.
Cytokine	Context1	Context2	Pvalue.LRT
IL2	CURDLAN	HKSA	0.232742
IL2	CURDLAN	LPS	0.350681
IL2	CURDLAN	PAM3	0.0191667	*
IL2	CURDLAN	ZYMOSAN	0.695566
IL2	HKSA	LPS	0.571148
IL2	HKSA	PAM3	0.0146443	*
IL2	HKSA	ZYMOSAN	0.516164
IL2	LPS	PAM3	0.00148182	**
IL2	LPS	ZYMOSAN	0.711502
IL2	PAM3	ZYMOSAN	0.105077
IL3	CURDLAN	HKSA	0.163871
IL3	CURDLAN	LPS	0.60493
IL3	CURDLAN	PAM3	0.196617
IL3	CURDLAN	ZYMOSAN	0.981261
IL3	HKSA	LPS	0.00590067	**
IL3	HKSA	PAM3	0.840822
IL3	HKSA	ZYMOSAN	0.132519
IL3	LPS	PAM3	0.0172287	*
IL3	LPS	ZYMOSAN	0.51539
IL3	PAM3	ZYMOSAN	0.173156
IL4	CURDLAN	HKSA	0.000719003	***
IL4	CURDLAN	LPS	0.175467
IL4	CURDLAN	PAM3	0.588485
IL4	CURDLAN	ZYMOSAN	0.352084
IL4	HKSA	LPS	0.00132617	**
IL4	HKSA	PAM3	0.00444118	**
IL4	HKSA	ZYMOSAN	0.000416862	***
IL4	LPS	PAM3	0.129388
IL4	LPS	ZYMOSAN	0.504327
IL4	PAM3	ZYMOSAN	0.192729
IL5	CURDLAN	HKSA	0.0342256	*
IL5	CURDLAN	LPS	0.110018
IL5	CURDLAN	PAM3	0.0982949
IL5	CURDLAN	ZYMOSAN	0.343289
IL5	HKSA	LPS	0.00148107	**
IL5	HKSA	PAM3	0.0510813
IL5	HKSA	ZYMOSAN	0.0174648	*
IL5	LPS	PAM3	0.67801
IL5	LPS	ZYMOSAN	0.167415
IL5	PAM3	ZYMOSAN	0.084258
IL6	CURDLAN	HKSA	0.148952
IL6	CURDLAN	LPS	0.248659
IL6	CURDLAN	PAM3	0.139845
IL6	CURDLAN	ZYMOSAN	0.244522
IL6	HKSA	LPS	0.115768
IL6	HKSA	PAM3	0.723208
IL6	HKSA	ZYMOSAN	0.179156
IL6	LPS	PAM3	0.0905108
IL6	LPS	ZYMOSAN	0.951011
IL6	PAM3	ZYMOSAN	0.142164
IL9	CURDLAN	HKSA	0.112777
IL9	CURDLAN	LPS	0.27336
IL9	CURDLAN	PAM3	0.13807
IL9	CURDLAN	ZYMOSAN	0.314
IL9	HKSA	LPS	0.0275555	*
IL9	HKSA	PAM3	0.695684
IL9	HKSA	ZYMOSAN	0.221375
IL9	LPS	PAM3	0.141297
IL9	LPS	ZYMOSAN	0.706923
IL9	PAM3	ZYMOSAN	0.0731132
IL10	CURDLAN	HKSA	0.22428
IL10	CURDLAN	LPS	0.345985
IL10	CURDLAN	PAM3	0.298457
IL10	CURDLAN	ZYMOSAN	0.273726
IL10	HKSA	LPS	0.00743264	**
IL10	HKSA	PAM3	0.0198875	*
IL10	HKSA	ZYMOSAN	0.103412
IL10	LPS	PAM3	0.372537
IL10	LPS	ZYMOSAN	0.166544
IL10	PAM3	ZYMOSAN	0.53565
IL13	CURDLAN	HKSA	0.0947599
IL13	CURDLAN	LPS	0.16824
IL13	CURDLAN	PAM3	0.123481
IL13	CURDLAN	ZYMOSAN	0.182389
IL13	HKSA	LPS	0.00503157	**
IL13	HKSA	PAM3	0.318459
IL13	HKSA	ZYMOSAN	0.0101037	*
IL13	LPS	PAM3	0.0597212
IL13	LPS	ZYMOSAN	0.732632
IL13	PAM3	ZYMOSAN	0.138127
IL17A	CURDLAN	HKSA	0.0680117
IL17A	CURDLAN	LPS	0.145173
IL17A	CURDLAN	PAM3	0.0756788
IL17A	CURDLAN	ZYMOSAN	0.303143
IL17A	HKSA	LPS	0.753497
IL17A	HKSA	PAM3	0.348039
IL17A	HKSA	ZYMOSAN	0.46737
IL17A	LPS	PAM3	0.561766
IL17A	LPS	ZYMOSAN	0.541909
IL17A	PAM3	ZYMOSAN	0.593034
IL17F	CURDLAN	HKSA	0.384902
IL17F	CURDLAN	LPS	0.417208
IL17F	CURDLAN	PAM3	0.413342
IL17F	CURDLAN	ZYMOSAN	0.451942
IL17F	HKSA	LPS	0.611582
IL17F	HKSA	PAM3	0.609544
IL17F	HKSA	ZYMOSAN	0.582634
IL17F	LPS	PAM3	0.487416
IL17F	LPS	ZYMOSAN	0.477444
IL17F	PAM3	ZYMOSAN	0.91828
IFNg	CURDLAN	HKSA	0.23088
IFNg	CURDLAN	LPS	0.675304
IFNg	CURDLAN	PAM3	0.293426
IFNg	CURDLAN	ZYMOSAN	0.359544
IFNg	HKSA	LPS	0.129107
IFNg	HKSA	PAM3	0.785962
IFNg	HKSA	ZYMOSAN	0.225475
IFNg	LPS	PAM3	0.153111
IFNg	LPS	ZYMOSAN	0.500742
IFNg	PAM3	ZYMOSAN	0.239139
TNFa	CURDLAN	HKSA	0.0228451	*
TNFa	CURDLAN	LPS	0.598353
TNFa	CURDLAN	PAM3	0.499259
TNFa	CURDLAN	ZYMOSAN	0.0735688
TNFa	HKSA	LPS	0.179543
TNFa	HKSA	PAM3	0.30136
TNFa	HKSA	ZYMOSAN	0.325776
TNFa	LPS	PAM3	0.682045
TNFa	LPS	ZYMOSAN	0.273007
TNFa	PAM3	ZYMOSAN	0.354365
GMCSF	CURDLAN	HKSA	0.0693794
GMCSF	CURDLAN	LPS	0.821916
GMCSF	CURDLAN	PAM3	0.0519846
GMCSF	CURDLAN	ZYMOSAN	0.218215
GMCSF	HKSA	LPS	0.00610233	**
GMCSF	HKSA	PAM3	0.71912
GMCSF	HKSA	ZYMOSAN	0.0477917	*
GMCSF	LPS	PAM3	0.00227369	**
GMCSF	LPS	ZYMOSAN	0.0397668	*
GMCSF	PAM3	ZYMOSAN	0.0173921	*
IL22	CURDLAN	HKSA	0.324241
IL22	CURDLAN	LPS	0.321109
IL22	CURDLAN	PAM3	0.235474
IL22	CURDLAN	ZYMOSAN	0.344297
IL22	HKSA	LPS	0.93274
IL22	HKSA	PAM3	0.330976
IL22	HKSA	ZYMOSAN	0.834824
IL22	LPS	PAM3	0.555181
IL22	LPS	ZYMOSAN	0.889816
IL22	PAM3	ZYMOSAN	0.430899
IL21	CURDLAN	HKSA	0.0778748
IL21	CURDLAN	LPS	0.0828065
IL21	CURDLAN	PAM3	0.0968777
IL21	CURDLAN	ZYMOSAN	0.645036
IL21	HKSA	LPS	0.6112
IL21	HKSA	PAM3	0.756116
IL21	HKSA	ZYMOSAN	0.296787
IL21	LPS	PAM3	0.923868
IL21	LPS	ZYMOSAN	0.294295
IL21	PAM3	ZYMOSAN	0.302201
IL31	CURDLAN	HKSA	0.510134
IL31	CURDLAN	LPS	0.0154036	*
IL31	CURDLAN	PAM3	0.0201947	*
IL31	CURDLAN	ZYMOSAN	0.199911
IL31	HKSA	LPS	0.00391812	**
IL31	HKSA	PAM3	0.148224
IL31	HKSA	ZYMOSAN	0.467438
IL31	LPS	PAM3	0.00399759	**
IL31	LPS	ZYMOSAN	0.00822007	**
IL31	PAM3	ZYMOSAN	0.462422
TNFb	CURDLAN	HKSA	0.204892
TNFb	CURDLAN	LPS	0.143731
TNFb	CURDLAN	PAM3	0.0496961	*
TNFb	CURDLAN	ZYMOSAN	0.108647
TNFb	HKSA	LPS	0.452902
TNFb	HKSA	PAM3	0.0581264
TNFb	HKSA	ZYMOSAN	0.153728
TNFb	LPS	PAM3	0.0866407
TNFb	LPS	ZYMOSAN	0.578933
TNFb	PAM3	ZYMOSAN	0.499092
