# Supplementary material for: A multivariate modeling framework to quantify immune checkpoint context-dependent stimulation on T cells
Source: Cell Discov. 2022 Jan 4;8:1. doi: 10.1038/s41421-021-00352-4 (PMC8727669; doi:10.1038/s41421-021-00352-4)
Supplement: Supplementary file 4 — Supplementary Table S3 [file 41421_2021_352_MOESM4_ESM.xlsx]

## Sheet: Figs. 1b, 1c and S2
Supplementary Table S3: Detailed p-values. Table recapitulating p-values for Figs. 1b, 1c and Supplementary Fig. S2
cytokine	IL2	IL3	IL4	IL5	IL6	IL9	IL10	IL13	IL17A	IL17F	IFNg	TNFa	GMCSF	IL22	IL21	IL31	TNFb
Th17	0.0214843750	0.2553403615			0.0007324219	0.0012207031	0.0004882813	0.0068016518	0.0104980469	0.0080566406	0.0002441406	0.0803222656	0.0327148438	0.0759269630	0.0038572928		0.0024414063
Th2	0.7240816609	0.0327148438	0.0002441406	0.0038572928	0.6848144531	0.1955388591	0.0002441406	0.9460449219	0.0591720678	1.0000000000	0.0242652762	0.0397949219	0.0803222656	0.0759269630	0.0327148438	0.0002441406	0.4143066406
Th1	0.146484375	0.146484375	1.000000000		0.892578125		0.002441406	0.167724609			0.021484375	0.541748047	0.047851563	0.006692284	0.197326045		1.000000000
Th0	0.7353515625	0.0017089844	0.1423681827	0.0038572928	1.0000000000	1.0000000000	0.0170898438	0.0046386719		1.0000000000	0.0942382813	0.5878906250	0.0004882813	0.0942382813	0.0214843750	0.5896385516	0.6354980469

## Sheet: Fig. S1b
Supplementary Table S3: Detailed p-values. Table recapitulating p-values for Supplementary Fig. S1b
Cytokine	Context1	Context2	Pvalue.Wilcoxon
IL2	Th0	Th1	0.0214844
IL2	Th0	Th2	0.000732422
IL2	Th0	Th17	0.000732422
IL2	Th1	Th2	0.000244141
IL2	Th1	Th17	0.000244141
IL2	Th2	Th17	0.946045
IL3	Th0	Th1	0.000244141
IL3	Th0	Th2	0.000244141
IL3	Th0	Th17	0.000244141
IL3	Th1	Th2	0.000244141
IL3	Th1	Th17	0.000244141
IL3	Th2	Th17	0.000244141
IL4	Th0	Th1	0.00509932
IL4	Th0	Th2	0.000244141
IL4	Th0	Th17	0.00385729
IL4	Th1	Th2	0.000244141
IL4	Th1	Th17	1
IL4	Th2	Th17	0.000244141
IL5	Th0	Th1	0.00385729
IL5	Th0	Th2	0.449804
IL5	Th0	Th17	0.00385729
IL5	Th1	Th2	0.00385729
IL5	Th1	Th17
IL5	Th2	Th17	0.00385729
IL6	Th0	Th1	1
IL6	Th0	Th2	0.00244141
IL6	Th0	Th17	0.243896
IL6	Th1	Th2	0.00170898
IL6	Th1	Th17	0.00805664
IL6	Th2	Th17	0.0478516
IL9	Th0	Th1	0.100348
IL9	Th0	Th2	0.000244141
IL9	Th0	Th17	0.00252617
IL9	Th1	Th2	0.000244141
IL9	Th1	Th17	0.00252617
IL9	Th2	Th17	0.00170898
IL10	Th0	Th1	0.146484
IL10	Th0	Th2	0.000244141
IL10	Th0	Th17	0.946045
IL10	Th1	Th2	0.000244141
IL10	Th1	Th17	0.30542
IL10	Th2	Th17	0.000244141
IL13	Th0	Th1	0.000244141
IL13	Th0	Th2	0.000244141
IL13	Th0	Th17	0.000244141
IL13	Th1	Th2	0.000244141
IL13	Th1	Th17	0.000244141
IL13	Th2	Th17	0.000244141
IL17A	Th0	Th1
IL17A	Th0	Th2	0.0360317
IL17A	Th0	Th17	0.000244141
IL17A	Th1	Th2	0.0360317
IL17A	Th1	Th17	0.000244141
IL17A	Th2	Th17	0.000244141
IL17F	Th0	Th1
IL17F	Th0	Th2
IL17F	Th0	Th17	0.000244141
IL17F	Th1	Th2
IL17F	Th1	Th17	0.000244141
IL17F	Th2	Th17	0.000244141
IFNg	Th0	Th1	0.0214844
IFNg	Th0	Th2	0.000244141
IFNg	Th0	Th17	1
IFNg	Th1	Th2	0.000244141
IFNg	Th1	Th17	0.000244141
IFNg	Th2	Th17	0.000244141
TNFa	Th0	Th1	0.000244141
TNFa	Th0	Th2	0.000488281
TNFa	Th0	Th17	0.190918
TNFa	Th1	Th2	0.000244141
TNFa	Th1	Th17	0.000244141
TNFa	Th2	Th17	0.414307
GMCSF	Th0	Th1	0.946045
GMCSF	Th0	Th2	0.497314
GMCSF	Th0	Th17	0.000244141
GMCSF	Th1	Th2	0.541748
GMCSF	Th1	Th17	0.000244141
GMCSF	Th2	Th17	0.000244141
IL22	Th0	Th1	0.000244141
IL22	Th0	Th2	0.000244141
IL22	Th0	Th17	0.000244141
IL22	Th1	Th2	0.00419259
IL22	Th1	Th17	0.00669228
IL22	Th2	Th17	0.058024
IL21	Th0	Th1	0.000244141
IL21	Th0	Th2	0.0478516
IL21	Th0	Th17	0.000244141
IL21	Th1	Th2	0.000244141
IL21	Th1	Th17	0.00669228
IL21	Th2	Th17	0.000244141
IL31	Th0	Th1	0.100348
IL31	Th0	Th2	0.000244141
IL31	Th0	Th17	0.100348
IL31	Th1	Th2	0.000244141
IL31	Th1	Th17
IL31	Th2	Th17	0.000244141
TNFb	Th0	Th1	0.000244141
TNFb	Th0	Th2	0.00463867
TNFb	Th0	Th17	0.00463867
TNFb	Th1	Th2	0.000244141
TNFb	Th1	Th17	0.0478516
TNFb	Th2	Th17	0.000732422

## Sheet: Fig. 2c
Supplementary Table S3: Detailed p-values. Table recapitulating p-values for Fig. 2c
	Score	LR	P
IL2	1.61979	5.67207	0.128702
IL3	1.8865	8.96875	0.0297093
IL6	1.28316	3.9625	0.265542
IL10	4.03903	31.0829	8.16572e-07
IL13	2.51901	13.622	0.00346759
IFNg	1.20496	2.88577	0.409574
TNFa	-1.71719	10.6036	0.0140746
GMCSF	-1.72164	6.07189	0.108165
IL22	-2.66619	15.6112	0.00136226
IL21	-1.45526	5.05179	0.168044
TNFb	1.21464	3.66553	0.29992

## Sheet: Figs. 3b, 3c and S5
Supplementary Table S3: Detailed p-values. Table recapitulating p-values for Figs. 3b, 3c and Supplementary Fig. S5
cytokine	IL2	IL3	IL4	IL5	IL6	IL9	IL10	IL13	IL17A	IL17F	IFNg	TNFa	GMCSF	IL22	IL21	IL31	TNFb
CURDLAN	0.00390625	0.00390625	0.91015625	0.25000000	0.12890625	0.02249427	0.72628615	0.00390625	1.00000000	1.00000000	0.44120852	0.07421875	0.00390625	0.10937500	0.05905823	0.03603169	0.00781250
HKSA	0.00781250	0.10732756	0.18343062	0.25000000	0.01171875	0.18144921	0.79984611	0.00390625	0.18144921	0.37109337	0.02249427	0.20312500	0.00781250	0.09349248			0.00781250
LPS	0.07421875	0.01426619	0.23395283	0.02086258	0.01426619	0.05905823	0.44120852	0.01953125	1.00000000	1.00000000	0.79984611	0.20312500	0.01426619	0.02249427	1.00000000	0.10034825	0.01562500
PAM3	0.01171875	0.00390625	0.03906250	0.05468750	0.20312500	0.04231527	1.00000000	0.00390625	0.78740649	0.40167817	0.72628615	0.20312500	0.00781250	0.07812500	0.07812500	0.05905823	0.01562500
TSLP	0.03906250	0.20312500	0.00390625	0.09765625	0.07421875	0.00781250	0.57031250	0.91015625	0.05191296	0.36131043	0.03906250	0.16406250	0.16406250	0.05870741	0.91015625	0.00781250	0.49609375
ZYMOSAN	0.16406250	0.41849223	0.55411313	0.20489389	0.04231527	1.00000000	0.40167817	0.35937500	1.00000000	0.37109337	0.28071267	0.73437500	0.23395283	0.35254214			0.19531250

## Sheet: Fig. 4b
Supplementary Table S3: Detailed p-values. Table recapitulating p-values for Fig. 4b
	Score	LR	P
IL2	-2.16645	16.0904	0.00659056
IL3	1.787	11.5565	0.0413973
IL4	-1.54912	9.60683	0.0871736
IL5	-1.20742	6.36273	0.272506
IL6	0.900258	3.55085	0.615708
IL9	1.59866	10.3533	0.0658205
IL10	-1.09472	4.84449	0.435153
IL13	1.58504	9.6799	0.08483
IL17A	1.55825	8.88825	0.113605
IL17F	-0.977182	4.2671	0.511635
IFNg	-1.80922	11.7303	0.0386765
TNFa	1.00308	5.68537	0.338047
GMCSF	-2.08074	15.2647	0.00928922
IL22	-1.32348	6.28554	0.279417
IL21	-1.20071	7.34646	0.196122
IL31	-1.24392	5.8101	0.325137
TNFb	1.1745	5.48736	0.359334

## Sheet: Figs. 5b, 5c and S7
Supplementary Table S3: Detailed p-values. Table recapitulating p-values for Figs. 5b, 5c and Supplementary Fig. S7
cytokine	IL2	IL3	IL4	IL5	IL6	IL9	IL10	IL13	IL17A	IL17F	IFNg	TNFa	GMCSF	IL22	IL21	IL31	TNFb
CURDLAN	0.00390625	0.00390625	0.01953125	0.03906250	0.00390625	0.00390625	0.52861213	0.00390625	1.00000000	0.52936811	0.91015625	0.00390625	0.01171875	0.08005792	0.01426619	0.01426619	0.00781250
HKSA	0.00781250	0.00390625	0.00390625	0.82031250	0.01953125	0.00390625	0.00781250	0.00390625	0.02997397	0.01953125	0.30078125	0.09765625	0.09765625	0.49609375	0.00390625	0.00390625	0.00390625
LPS	0.00390625	0.00390625	0.82031250	0.01171875	0.00781250	0.00390625	0.25000000	0.00390625	0.85513214	0.41849223	0.42578125	0.00390625	0.00390625	0.68750000	0.03603169	0.01562500	0.01562500
PAM3	0.07421875	0.00390625	0.00781250	0.30078125	0.12890625	0.00390625	0.91015625	0.00390625	0.20489389	0.07421875	0.65234375	0.02734375	0.57031250	0.94531250	0.10937500	0.01562500	0.05468750
ZYMOSAN	0.00390625	0.00390625	0.25000000	0.07421875	0.00390625	0.00390625	0.42578125	0.00390625	0.82031250	0.14148212	0.49609375	0.07421875	0.00390625	0.29687500	0.01562500	0.01562500	0.04687500

## Sheet: Fig. 6b cDC2
Supplementary Table S3: Detailed p-values. Table recapitulating p-values for Fig. 6b (cDC2)
	Score	LR	P
IL2	1.24919	5.00653	0.286628
IL3	1.34833	5.86187	0.209704
IL4	0.966238	3.59343	0.463815
IL5	0.933612	3.54949	0.470394
IL6	0.935337	2.71918	0.605863
IL9	1.63802	8.53001	0.0739829
IL10	-0.976179	3.11873	0.538157
IL13	1.18519	5.03199	0.284031
IL17A	1.16023	3.81341	0.431846
IL17F	-1.00505	3.21353	0.522748
IFNg	1.46148	7.25255	0.123129
TNFa	1.09109	5.6026	0.230857
GMCSF	1.15941	4.00548	0.405264
IL22	0.943821	2.64652	0.618604
IL21	1.20612	5.92997	0.204439
IL31	-1.28152	4.63934	0.326343
TNFb	0.928611	3.03062	0.552715

## Sheet: Fig. 6b MoDC
Supplementary Table S3: Detailed p-values. Table recapitulating p-values for Fig. 6b (MoDC)
	Score	LR	P
IL2	1.51318	6.45964	0.167351
IL3	1.23769	4.50912	0.341468
IL4	-2.37046	14.2139	0.00664272
IL5	-1.92094	10.1494	0.0379853
IL6	1.3615	6.72262	0.151293
IL9	1.33984	6.73408	0.150626
IL10	-1.09954	4.63146	0.327243
IL13	1.53523	8.61077	0.0715998
IL17A	-0.933639	2.54407	0.636762
IL17F	0.72305	1.83862	0.76541
IFNg	-1.14503	4.04321	0.40019
TNFa	0.989342	2.80311	0.591295
GMCSF	2.10551	11.5862	0.0207085
IL22	0.959521	3.79991	0.433761
IL21	1.09691	4.25155	0.373032
IL31	2.26725	22.7184	0.000144132
TNFb	1.71416	8.53249	0.0739084
