# Supplementary material for: A multivariate modeling framework to quantify immune checkpoint context-dependent stimulation on T cells
Source: Cell Discov. 2022 Jan 4;8:1. doi: 10.1038/s41421-021-00352-4 (PMC8727669; doi:10.1038/s41421-021-00352-4)
Supplement: Supplementary file 5 — Supplementary Data S1 [file 41421_2021_352_MOESM5_ESM.xlsx]

## Sheet: Dataset
Data S1. Concentrations of the 17 Th output cytokines in presence or absence of OX40L in Th, cDC2 and MoDC contexts (for independent donors).
Experimentator	Donor	DC type	Stimulation	OX40L	IL2 (CBA)	IL3 (CBA)	IL4 (CBA)	IL5 (CBA)	IL6 (CBA)	IL9 (CBA)	IL10 (CBA)	IL13 (CBA)	IL17A (CBA)	IL17F (CBA)	IFNg (CBA)	TNFa (CBA)	GM-CSF (CBA)	IL22 (Luminex)	IL21 (Luminex)	IL31 (Luminex)	TNFb (Luminex)
LK	181202_Exp33_A	0	Th0	0	93959.6	7368.2	7.22	108.73	252.34	0	19.87	3221.83	2.57	0	730	45620.4	12568.8	244.467	289.048	3.68724	13375.7
LK	181202_Exp33_A	0	Th0	1	90591.2	1174.26	2.63	6.76	339.73	0	19.8	1375.5	3.45	0	1485.2	41516.4	4109.8	313.683	1428.65	0	9728.37
LK	181202_Exp33_A	0	Th1	0	156407	1817.83	7.87	0.42	595.92	0	17.5	238.67	0.89	0	74580.6	91505.2	11759	101.434	5000	0	19696.4
LK	181202_Exp33_A	0	Th1	1	186482	862.08	2.47	0.42	911.9	0	7.37	109.1	2.23	0	51910	78884.8	8091.8	38.4362	5000	0	12799.5
LK	181202_Exp33_A	0	Th2	0	106664	10433.2	83.9	277.83	1099	53.01	195.31	5740.7	29.05	0	143.6	19164	16244.4	10.6688	422.103	2054.09	10386.3
LK	181202_Exp33_A	0	Th2	1	43476.4	8710.08	5.94	11.54	639.95	79.81	6.03	3329.55	6.62	0	31	5385.6	4301.2	30.4575	433.914	21.8937	4519.26
LK	181202_Exp33_A	0	Th17	0	20584.4	413.63	0.79	1.37	477.86	25.36	48.22	64.62	447.75	5460.4	4003.8	4002	240.6	62.2575	2257.52	0	9414.52
LK	181202_Exp33_A	0	Th17	1	25060.6	43.14	0	1.16	993.33	33.66	18.12	21.82	140.65	10751	2786.6	2344.4	101.4	55.9347	5000	0	12324.9
LK	181202_Exp33_B	0	Th0	0	103373	4848.29	17.5	70.94	85.91	0	88.47	2454.26	3.02	0	846.2	11104	5604.6	533.063	1264.73	0	5025.78
LK	181202_Exp33_B	0	Th0	1	143896	1679.65	6.29	3.18	210.85	0	15.93	858.46	2.57	0	993.6	17640.2	2782.8	203.392	1795.75	0	6441.06
LK	181202_Exp33_B	0	Th1	0	176870	2298.6	4.07	0	158.47	0	14.83	167.18	1.47	0	49847.2	59665.2	8570.4	108.138	5000	0	9560.15
LK	181202_Exp33_B	0	Th1	1	228565	1413.35	1.6	0	213.41	0	6.41	124.53	3.6	0	35744.4	90212	7039.8	80.5155	5000	0	12648.7
LK	181202_Exp33_B	0	Th2	0	29043.2	10318	100.46	16.13	313.1	506.87	688.75	3028.35	14.77	0	0	1162.2	3702.2	17.9606	1237.94	626.313	1548.48
LK	181202_Exp33_B	0	Th2	1	29535.6	6569.36	18.24	3.85	1137.45	416.23	18.59	3199.19	9.65	0	0	1665	3135.4	39.4463	1049.49	78.0424	2917.33
LK	181202_Exp33_B	0	Th17	0	98358.4	217.33	0.29	0	825.89	32.41	63.08	21.57	856.62	10477	3594.8	33429.8	243.2	33.4273	5000	0	13155
LK	181202_Exp33_B	0	Th17	1	83726.4	86.95	0	0	1390.59	48.83	23.4	9.25	363.65	14563	2309.2	16880.8	121.6	33.4273	5000	0	18003.6
LK	181202_Exp33_C	0	Th0	0	33471.2	3794.07	15.56	61.79	200.3	0	193.97	1988.09	2.31	0	340.4	4110.4	5086.8	142.262	53.5114	0	2546.4
LK	181202_Exp33_C	0	Th0	1	34363.2	1170.43	16.8	14.31	369.61	0	223.56	1700.96	5.57	0	534.8	5299.4	2761.4	198.613	635.24	0	2559.71
LK	181202_Exp33_C	0	Th1	0	41574.2	427.85	9.5	0	211.82	0	132.76	135.91	4.63	0	37454	36453	3319.8	35.4223	1849.13	0	5394.78
LK	181202_Exp33_C	0	Th1	1	70633.6	463.54	7.56	0	458.39	0	149.99	176.43	2.49	0	31741.2	30435.8	3891.4	35.4223	1852.55	0	6013.51
LK	181202_Exp33_C	0	Th2	0	16928.4	8606.27	274.31	56.93	1579.76	35.4	1881	3432.65	12.85	0	21.8	2372.4	3604.8	58.0346	157.442	866.568	3406.1
LK	181202_Exp33_C	0	Th2	1	16108.4	6493.98	24.29	3.35	950.99	86.75	297.35	2749.96	12.89	0	4.2	1585.8	2704.2	77.2596	711.278	109.5	2873.45
LK	181202_Exp33_C	0	Th17	0	17943.8	233.48	0	0	585.49	8.01	262.12	22.87	357.77	952.6	1761.2	4880	259	35.4223	1626.6	6.40115	12508.3
LK	181202_Exp33_C	0	Th17	1	29362.2	84.42	1.03	0	1051.12	13.77	116.24	6.71	380.39	3837.4	1274.2	4276	159.2	45.5603	2160.6	0	15241.4
LK	190823_Exp47_A	0	Th0	0	21755.6	1535.96	101.72	245.32	180.94	0	234.71	2798.91	0	0	38.4	2582.8	4226.8	65.444	2.87351	0	1742.34
LK	190823_Exp47_A	0	Th0	1	27772.4	2168.71	128.03	138.53	236.51	2.21	224.34	3662.42	0	0	10	2891	4781.2	62.2575	19.0426	75.1517	2309.61
LK	190823_Exp47_A	0	Th1	0	59869.6	1151.48	9.06	0	232.29	0	120.11	427.89	0	0	51763.4	13406.8	6285	61.199	1362.95	0	3513.74
LK	190823_Exp47_A	0	Th1	1	56822.8	1410.27	11.38	0	91.87	0	84.84	370.07	0	0	39499.6	13268.2	6072.8	19.8378	1014.67	0	3043.22
LK	190823_Exp47_A	0	Th2	0	16036	5656.02	779.56	72.07	2378.51	305.41	2629.15	5228.7	14.85	0	10	3703.8	8311.4	6.34534	63.7495	3269.55	2294.03
LK	190823_Exp47_A	0	Th2	1	21275.6	5853.82	302.02	28.26	1121.6	295.57	1159.95	5483.86	5.07	0	0	3552.6	8360	0	236.555	1470.51	1830.63
LK	190823_Exp47_A	0	Th17	0	36058	445.53	0	0	311.73	30.27	259.96	49.87	536.82	31.92	9562.6	4468	887	16.1031	1136.12	0	6631.46
LK	190823_Exp47_A	0	Th17	1	43133.8	376.01	0	0	435.76	51.81	254.26	37.82	612.15	54.9	7417.8	9365.6	738.8	15.1822	1321.92	0	8382.8
LK	190823_Exp47_B	0	Th0	0	126500	6566.22	204.75	54.46	660.42	0.4	93.91	2827.45	0.22	0	16144.8	9008.4	20482.2	117.142	299.39	63.9689	2647.8
LK	190823_Exp47_B	0	Th0	1	77957.8	4401.89	57.05	6.55	143.94	1.59	45.92	2354.21	0.67	0	5473	8504.8	8075	62.2575	1015.99	32.5277	2039.35
LK	190823_Exp47_B	0	Th1	0	93667.4	933.24	6.65	0	121.52	0	28.09	209.91	0	0	71850.6	21467.2	10289.8	72.94	1778.1	0	3785.13
LK	190823_Exp47_B	0	Th1	1	132125	1380.79	6.23	0	183.79	0	8.78	293.09	0.09	0	64661.6	16384.2	12746	88.1646	1884.49	0	4466.59
LK	190823_Exp47_B	0	Th2	0	40572.6	6647.15	2595.92	163.32	2628	153.9	1590.94	7429.87	6.7	0	98.4	7223.6	17992.8	5.51076	184.479	10342.7	1783.78
LK	190823_Exp47_B	0	Th2	1	25427.2	6752.34	112.05	21.74	425.06	229.06	185.5	5451.57	4.29	37.27	110.8	3954.4	9271.8	3.88126	557.669	869.486	1263.65
LK	190823_Exp47_B	0	Th17	0	29208.2	121.18	0	0.37	354.31	48.12	59.07	38.94	357.5	3088.05	6137	3719.6	265.2	35.4223	1577.43	0	6789.82
LK	190823_Exp47_B	0	Th17	1	39194	138.54	0	0	540.74	93.03	38.32	32.36	254.24	3792.75	5300	5628.2	223	20.7833	2082.06	0	10347.9
LK	190823_Exp47_C	0	Th0	0	123434	981.26	24.76	18.94	116.12	22.11	450.89	2359	0.61	0	7727.2	11806	5738.2	482.992	1593.56	0	3885.35
LK	190823_Exp47_C	0	Th0	1	142540	534.25	15.4	12.88	154.88	8.56	222.74	1364.4	0	0	5220.2	12132.2	4330.8	268.978	1500.85	0	4683.17
LK	190823_Exp47_C	0	Th1	0	169957	373.58	6.57	0	146.54	3.13	642.4	412.85	0	5.99	73520.2	19913.6	8706.6	165.505	5000	0	5967.36
LK	190823_Exp47_C	0	Th1	1	170876	172.77	5.36	0	123.37	4.38	184.83	288.48	0	0.08	59517.6	11968	6695.4	93.6705	1934.78	0	5525.04
LK	190823_Exp47_C	0	Th2	0	13019	4448.38	146.58	27.17	571.18	661.66	4383.5	5910.03	2.94	0	103	694.4	7025.2	26.5435	1385.62	647.071	1019.78
LK	190823_Exp47_C	0	Th2	1	22598.4	4218.27	76.54	19.43	771.35	506.29	541.55	6445.56	1.31	0	74.2	1213.4	8609.6	25.5738	1173.22	419.982	1110.58
LK	190823_Exp47_C	0	Th17	0	61307.4	73.26	0	0.62	566.1	90.34	133.75	22.41	1089.05	1325.73	6833.2	9965.8	158.2	68.6464	5000	0	10783.8
LK	190823_Exp47_C	0	Th17	1	74653.8	42.39	0	0	890.63	118.17	89.39	12.22	551.73	1407.41	5395	13172.8	117.4	31.4443	5000	0	14608.3
LK	190906_Exp48_C	0	Th0	0	109365	848.73	65.13	63.73	1410.59	43.04	1083.59	3304.77	0.74	1.84	907.8	5119.4	4424	193.162	866.274	10.1475	4772.22
LK	190906_Exp48_C	0	Th0	1	91900	673.03	77.13	35.57	2917.83	48.98	686.18	3087.8	0.95	16.59	274.8	10144.2	3110.2	141.532	986.225	8.47765	5694.89
LK	190906_Exp48_C	0	Th1	0	153589	288.49	7.96	0	625.2	0	514.52	295.93	0	4.83	46568.2	5274.4	4570.4	38.2571	1834.74	0	6554.82
LK	190906_Exp48_C	0	Th1	1	158690	245.71	9.69	0.96	612.78	0.4	179.83	295.47	0	0	26393.8	5873.6	3768	10.4983	1656.71	0	7408.09
LK	190906_Exp48_C	0	Th2	0	8063.4	4293.55	411.43	29.38	1357.42	894.73	3787.74	3786.6	1.75	0	10	565	4400	0	619.578	587.663	1111.39
LK	190906_Exp48_C	0	Th2	1	15559.2	4250.37	132.16	10.92	2481.34	1126.44	828.63	4893.09	1.38	0	0	743	5154	0	1008.46	445.004	2019.67
LK	190906_Exp48_C	0	Th17	0	19355.4	56.89	0	0	357.29	105.89	309.03	4.24	1058.02	10838.2	939.6	1836	48	0	1550.43	0	6661.13
LK	190906_Exp48_C	0	Th17	1	24555.4	59.58	0	0	746.14	243.73	182.9	2.35	722.67	10626.1	520.8	6061	56.4	0	1885.24	0	6299.19
LK	191024_Exp49_A	0	Th0	0	70291.8	3353.4	19.2	29.62	166.64	0.58	15.21	2447.04	1.46	0	251.2	2168.6	7294.2	91.464	7.86637	0	3187.33
LK	191024_Exp49_A	0	Th0	1	66935.6	862.48	6.62	2.52	46.95	1.35	23.09	1319.06	1.25	0	738	7544.4	3614.4	202.196	357.997	0	5485.29
LK	191024_Exp49_A	0	Th1	0	66488.2	323.76	3.14	0	25.18	0.58	65.87	261.82	1.18	0	33042.4	15575.8	3433	64.38	1212.65	0	8189.8
LK	191024_Exp49_A	0	Th1	1	64829.2	262.74	3.6	0	38.83	0	48.44	236.34	1.04	0	19557.6	23105.6	2871.2	45.5603	1122.68	0	7150.5
LK	191024_Exp49_A	0	Th2	0	13479.2	3819.82	103.95	33.15	161.96	153.75	376.3	5097.95	2.83	0	0	687.2	4463.2	3.88126	40.5525	824.704	1930.6
LK	191024_Exp49_A	0	Th2	1	14829.4	2992.51	26.29	11.99	247.08	190.52	88.63	4441.35	1.25	0	0	2252.4	4786	8.0473	115.846	290.632	2239.4
LK	191024_Exp49_A	0	Th17	0	20454.4	67.26	0.82	0	324.16	50.51	146.67	59.1	290.94	1032.2	6147.8	3880.8	300.8	83.785	1110.11	0	14723.9
LK	191024_Exp49_A	0	Th17	1	27549.8	51.19	0.73	0	252.17	53.49	142.14	40.42	269.73	1067.2	4057.4	13572.2	275	39.4463	1388.91	0	16507.4
LK	191024_Exp49_B	0	Th0	0	118882	1450.31	17.24	3.55	97.35	10.75	104.2	1794.34	1.54	0	2855	21069.2	2951	340.082	1089.05	0	6610.08
LK	191024_Exp49_B	0	Th0	1	108869	638	9.14	3.83	70.97	18.32	62.36	1377.2	1.25	0	1828.8	9797.6	2057.6	309.931	1049.78	0	5945.83
LK	191024_Exp49_B	0	Th1	0	106716	417.24	2.9	0	68.24	3.79	112.73	176.96	1.04	0	46204.8	22443.6	3110.8	39.4463	1734.65	0	8282.19
LK	191024_Exp49_B	0	Th1	1	127623	187.08	4.13	0	107.96	7.29	111.54	199.52	2.13	0	29945	12008.6	2297.8	37.4288	1781.35	0	8976.61
LK	191024_Exp49_B	0	Th2	0	27017.8	4442.94	82.46	4	134.7	31.92	595.35	3157.95	1.91	0	167.2	7041.2	3470.2	9.78676	742.645	304.81	1797.11
LK	191024_Exp49_B	0	Th2	1	30402.2	3880.32	23.66	2.26	275.6	59.55	223.17	3399.59	0.91	0	88.4	5048	3609.8	18.8968	763.36	223.221	1987
LK	191024_Exp49_B	0	Th17	0	28972.2	44.97	0.27	0	478.75	77.59	49.79	31.26	639.27	7347.2	2666.4	11228.4	62.2	0	1787.89	0	9123.54
LK	191024_Exp49_B	0	Th17	1	38000.4	105.07	0.53	0	728.26	140.11	50.37	28.5	430.48	9070.2	2500.8	16098.6	116.8	6.34534	5000	0	11641.3
LK	191024_Exp49_C	0	Th0	0	111549	2779.4	14.63	2.7	256.1	2.18	138.88	1016.7	2.59	0	15823.4	16028.2	4408.4	242.029	1243.21	17.2697	5108.62
LK	191024_Exp49_C	0	Th0	1	125174	1417.05	5.71	1.49	287.09	2.11	37.86	393.66	1.32	0	12808	40596.2	2834	80.5155	1232.53	0	4732.57
LK	191024_Exp49_C	0	Th1	0	155546	1473.1	3.32	0.75	636.94	0.58	40.19	265.95	3.31	0	89453.8	42454	9159	96.99	1894.51	0	8607.48
LK	191024_Exp49_C	0	Th1	1	128919	822.73	2.63	0	633.6	0.52	32	174.83	1.04	0	67393.2	30295.4	5204.8	58.0346	1719.71	0	6686.44
LK	191024_Exp49_C	0	Th2	0	23971.4	5772.2	92.13	8.41	280.85	157.92	683.01	2031.12	1.68	0	792.6	6004	4429.6	0	887.291	135.635	1545.95
LK	191024_Exp49_C	0	Th2	1	31002.2	5542.17	41.85	5.97	637.41	175.24	264.26	2009.62	1.91	0	280.6	2872.4	4000.6	2.31981	937.129	96.6775	2122.38
LK	191024_Exp49_C	0	Th17	0	68111.4	302.92	2.63	1.26	1397.68	109.46	114.36	104.62	953.28	2226.6	12219.2	30129.8	401.2	31.4443	1884.73	0	13188
LK	191024_Exp49_C	0	Th17	1	77427.8	421.84	1.35	4.5	1627.77	159.62	71.63	66.03	917.77	1983.2	7820	27595.2	329.6	5.51076	2055.1	0	13716
LK	200108_Exp50_A	0	Th0	0	187870	640.63	5.49	21.32	279.07	0	165.42	1004.97	0	0	4294.8	28474.8	5452.6	272.997	661.97	0	3716.76
LK	200108_Exp50_A	0	Th0	1	128085	493.27	9.23	8.91	159.95	0	118.37	510.15	0	0	1280.8	25369	2741	77.3916	647.033	0	3250.88
LK	200108_Exp50_A	0	Th1	0	175330	204.49	2.21	0	290.99	0	81.4	80.03	0	0	69166.4	51275.8	4129.6	30.5734	1353.77	0	5511.71
LK	200108_Exp50_A	0	Th1	1	208817	220.52	0	0	201.12	0	38.88	75.72	0	0	45044.4	55869	3720.8	8.05691	1296.86	0	5262.59
LK	200108_Exp50_A	0	Th2	0	50556.6	6750.4	56.64	58.04	2244.03	45.94	616.11	3419.2	10.35	0	0	9213	6579.6	4.44855	415.93	354.33	2041.79
LK	200108_Exp50_A	0	Th2	1	21785	2590.86	11.74	11.47	1290.63	53.16	79.16	3001.04	0	0	0	5166	3426.2	20.442	594.215	36.2826	1126.74
LK	200108_Exp50_A	0	Th17	0	15217	17.29	0	0	783.64	13.72	109.77	10.05	480.65	3439	1268.4	9054.2	0	0.957302	1263.66	0	5876.87
LK	200108_Exp50_A	0	Th17	1	21101.6	21.15	0	0	1191.51	13.9	87.69	9.61	466.73	4887.6	1031	12195.8	25	0	1540.61	0	6367.32
LK	200108_Exp50_B	0	Th0	0	172357	8878.69	72.6	95.35	1362.21	29.19	37.78	4402.31	0	0	164.2	30188.8	6362.6	69.4891	200.017	107.05	2689.29
LK	200108_Exp50_B	0	Th0	1	220364	5307.72	29.47	17.74	562.06	26.55	48.77	2592.68	3.79	0	305.4	47119.4	4493.2	47.2934	976.291	106.059	5068.22
LK	200108_Exp50_B	0	Th1	0	208817	499.07	0.66	0	128.95	0	37.42	85.4	0	0	56658.4	69648.2	2555.6	6.84582	1289.81	0	5144.37
LK	200108_Exp50_B	0	Th1	1	291417	516.93	0	0	120.48	0	18.3	150.23	0	0	35211.8	90812.6	2941	4.44855	1583.59	0	7213.59
LK	200108_Exp50_B	0	Th2	0	80201.6	11636.1	117.18	103.68	3373.5	501.02	197.27	6092.11	24.88	0	0	16688.6	9082.2	0	119.333	3646.13	3130.36
LK	200108_Exp50_B	0	Th2	1	80201.6	14498	28.05	38.27	1700.65	501.02	26.05	7564.93	6.84	0	0	15805	6292	0	569.532	702.806	2479.12
LK	200108_Exp50_B	0	Th17	0	24003.4	62.17	0	0	143.56	33.38	173.66	18.03	134.21	1540.4	1617.4	14444	87.8	0	1057.27	0	5199
LK	200108_Exp50_B	0	Th17	1	33696.2	62.17	0	0	183.78	38.06	117.26	15.09	111.8	2948.6	951.8	19867.2	75.2	0	1242.77	0	5856.19
LK	200108_Exp50_C	0	Th0	0	97005.2	4012.75	15.14	30.87	267.7	0	86.88	3132.72	0	0	109833	76265.8	6805.4	206.846	687.513	0	5520.83
LK	200108_Exp50_C	0	Th0	1	163803	760.51	14.11	7.4	104.22	0	72.13	798.97	0	0	10550.4	50197.8	3798.8	48.5899	1063.84	0	4244.37
LK	200108_Exp50_C	0	Th1	0	291417	632.93	19.98	1.32	524.66	0	126.48	447.69	0	0	33691.4	92993.8	14705.4	22.9605	1426.79	0	6020.22
LK	200108_Exp50_C	0	Th1	1	175330	306.14	0.51	0	173.13	0	32.38	126.61	0	0	87962.2	72046.6	5000	5.64252	1373.7	0	5239.28
LK	200108_Exp50_C	0	Th2	0	50556.6	13556.7	139.94	597.43	2696.73	112.98	608.98	9254.25	5.9	0	139.4	20811.8	9190.4	17.9349	105.25	546.587	4880.65
LK	200108_Exp50_C	0	Th2	1	33303.2	9060.14	74.62	189.49	5275.72	216.68	109.77	11837.5	4.71	0	103.4	16688.6	5696.2	0	710.617	117.99	3124.51
LK	200108_Exp50_C	0	Th17	0	11741.4	35.84	0	0	678.03	34.41	286.54	17.28	1076.69	2987	2714.2	11166.6	57.8	0	1146.66	0	5465.34
LK	200108_Exp50_C	0	Th17	1	21785	30.95	0	0	813	30.75	157.61	23.62	706.34	3618.2	2096.8	17307.8	64.6	0	1447.78	0	4856.36
LK_CT	20190301_A	cDC2	TSLP-DC	1	15262	4313.56	1538.02	3102.74	790.23	4308.65	7249.01	16152.4	4	0	1887.2	720.8	8822.4	93.2849	717.315	2262.89	1435.23
LK_CT	20190301_A	cDC2	TSLP-DC	0	13158.8	3864.13	2206.44	3029.67	438.71	2550.38	7253.13	12326.2	0	0	1321.8	269.2	7977.4	87.9749	250.675	1877.86	910.571
LK_CT	20190301_B	cDC2	TSLP-DC	1	27783.4	3123.94	407.96	697.36	231.67	1397.82	267.2	8171.8	13.12	0	1693.6	996	10095.8	101.271	346.235	811.882	1225.94
LK_CT	20190301_B	cDC2	TSLP-DC	0	55678.8	4060.54	678.51	1501.31	298.73	1399.16	783.2	9558.6	9.81	0	20446	3324.6	19267.4	195.896	1026.76	509.437	2412.5
LK_CT	20190301_C	cDC2	TSLP-DC	1	16105	6056.05	747.82	1133.09	600.68	1597.73	4394.35	11905.6	20.35	0	773.4	6795.6	8791	278.541	1046.81	1716.31	2512.55
LK_CT	20190301_C	cDC2	TSLP-DC	0	9542.8	5929.66	861.29	615.78	171.54	857.2	3242.12	5145.8	0	0	365	601.2	6678.2	194.528	220.996	1839.81	1187.75
LK_CT	20190403_A	cDC2	TSLP-DC	1	14636.8	17491.8	951.4	938.97	381.39	2349	3521.59	8841.8	13.41	0	2594.4	4306.2	12830.6	259.156	329.344	1701.87	765.016
LK_CT	20190403_A	cDC2	TSLP-DC	0	20797.2	15038.2	1343.8	1549.09	591.98	1992.44	6444.47	10449.2	12.65	0	11662.2	6651.2	17391.2	442.471	655.056	1152.31	1127.94
LK_CT	20190403_B	cDC2	TSLP-DC	1	57250.8	26216.2	842.8	1022.88	1073.63	4922.64	648.93	14824.6	46.26	19.91	40627	12449.4	29958.4	259.156	1852.4	1862.79	3332.46
LK_CT	20190403_B	cDC2	TSLP-DC	0	60646.6	20764	856	1276.42	943.33	2968.14	933.15	13742.4	25.74	51.85	46907.4	15875.8	29330.8	373.433	2211.24	1233.85	4956.91
LK_CT	20190403_C	cDC2	TSLP-DC	1	45378	22695.2	868.79	1646.03	1488.27	3880.98	2270.52	14248.4	26.42	0	18068	6270.2	23169.8	239.829	1308.6	1605.22	2431.96
LK_CT	20190403_C	cDC2	TSLP-DC	0	77415.6	15285.4	2126.21	3376.35	1575.4	3142.38	2903.28	18420.4	27.55	74.56	37912.8	13359	28882	853.735	1812.25	751.127	4211.3
LK_CT	20190905_A	cDC2	TSLP-DC	1	36005	8044.2	720.21	1047.01	1464.28	4856.22	2224.2	7760.8	29.2	0	472.66	5398.4	15218.2	146.889	409.274	3332.82	3770.72
LK_CT	20190905_A	cDC2	TSLP-DC	0	48279.2	7571.8	1480.04	1303.09	967.74	2108.75	1115.78	8751	8.44	121.45	696.68	7809	15755.4	146.889	110.742	1182.05	3846.79
LK_CT	20190905_B	cDC2	TSLP-DC	1	24683.6	1834.4	387.61	2805.38	837.12	1069.6	327.53	10408.4	8.53	0	925.19	3472.8	14149.8	194.792	109.533	412.619	3168.86
LK_CT	20190905_B	cDC2	TSLP-DC	0	32301.2	1602.6	486.1	2823.47	494.38	489.07	264.11	11659	4.77	0	2365.67	3604.2	16845.6	310.733	102.255	209.064	3246.03
LK_CT	20190905_C	cDC2	TSLP-DC	1	30050.8	3934.6	668.84	404.86	1383.78	3433.68	969.98	5757.2	13.21	48.84	404.18	1919.6	7846.4	41.4616	111.749	961.644	3264.31
LK_CT	20190905_C	cDC2	TSLP-DC	0	38983.4	4435.4	1137.03	600.36	831.17	1272.08	1409.78	4710.4	7.03	0	1503.65	3585.8	9873	80.3777	91.6724	767.375	2829.3
LK_CT	20190207_A	MoDC	PAM3-DC	1	124138	735.96	259.9	171.05	1427.2	870.49	454.28	2589.4	178.19	649.07	38191.6	43437	13182.8	27.0782	2368.23	30.5409	6841.12
LK_CT	20190207_A	MoDC	PAM3-DC	0	104791	456.54	248.79	147.05	1278.5	374.55	523.15	1523.8	88.12	311.01	31918.2	34383.4	11168.2	35.0031	1446.86	32.9129	4905.66
LK_CT	20190207_A	MoDC	HKSA-DC	1	89060.8	1414.86	165.45	114.8	2954.49	1557.48	342.7	2191.4	275.77	3642.27	20165.2	33497	5675.8	25.141	2066.69	39.343	6329.7
LK_CT	20190207_A	MoDC	HKSA-DC	0	91201	910.93	268.56	92.36	2817.05	661.23	406.91	1932.6	227.48	2608.11	29194	35970.8	6636	46.294	1568.47	26.2521	5975.97
LK_CT	20190207_A	MoDC	ZYMOSAN-DC	1	82978.2	308.24	185.03	1036.08	416.33	957.3	155.27	2586.4	123.51	1576.96	8929.2	43341.4	8876.8
LK_CT	20190207_A	MoDC	ZYMOSAN-DC	0	59002.4	131.48	168.36	847.15	193.6	289.39	114.37	1530.8	44.71	923.78	5787.6	28078.4	6559.2
LK_CT	20190207_A	MoDC	CURDLAN	1	85022.2	928.13	234.29	298.86	980.19	1339.86	400.37	2259.6	331.37	4919.29	14617	36408.2	8138.6	37.0244	1536.59	35.3068	7212.87
LK_CT	20190207_A	MoDC	CURDLAN	0	84633.2	629.04	300.8	521.68	915.18	856.98	518.77	1913	434.12	2817.26	17348.6	33027	8330.2	43.174	1173.05	29.7552	5787.93
LK_CT	20190207_A	MoDC	LPS-DC	1	86661.4	559.59	306.08	2030.66	687.43	1165.6	116.84	5492.8	57.62	607.08	17846.8	51615.2	21685.2
LK_CT	20190207_A	MoDC	LPS-DC	0	51716.6	284.05	259.61	1750.29	269.4	228.12	109.59	2535.4	269.33	1407.31	4334.8	21715	8913.8
LK_CT	20190207_B	MoDC	PAM3-DC	1	71787.2	1215.82	222.28	823.69	1810.74	1573.55	309.81	6900.2	103.66	3337.2	12132.4	25526.2	16495	150.51	1146.18	147.563	7063.61
LK_CT	20190207_B	MoDC	PAM3-DC	0	69591.2	549.9	144.76	831.92	2252.52	559.22	626.9	3873	38.23	1775.85	12379.2	21293.8	13348.2	154.178	601.005	70.3276	4882.58
LK_CT	20190207_B	MoDC	HKSA-DC	1	50246.4	515.11	163.27	733.65	2435.14	1091.76	619.64	4556.4	129.22	2867.83	8366.6	22337.2	9580.2	173.931	1246.77	33.3104	8672.17
LK_CT	20190207_B	MoDC	HKSA-DC	0	47329.2	268.57	239.96	953.31	2035.65	302.62	908.79	3665.6	118.47	1167.73	10752	23031.4	8821.4	182.669	784.509	19.792	5405.83
LK_CT	20190207_B	MoDC	ZYMOSAN-DC	1	61628.8	644.39	247.93	1588.76	1951.08	1589.06	536.46	6952.6	64.07	1111.62	5646.8	26514	12443.4	218.16	941.63	56.8668	6952.82
LK_CT	20190207_B	MoDC	ZYMOSAN-DC	0	59791	214.27	138.26	769.53	1680.26	585.63	618.76	3108.2	65.43	1777.78	7870.6	22583.6	8773.2	199.044	618.359	18.6754	6164.26
LK_CT	20190207_B	MoDC	CURDLAN	1	61827.8	1351.1	309.58	2114.4	2127	2062.02	519.09	10189.6	49.13	937.69	2854.2	21596.2	17028.2	251.818	529.827	118.713	5667.51
LK_CT	20190207_B	MoDC	CURDLAN	0	45772.8	504.63	209.6	2094.24	1633.68	752.05	549.86	6436.4	33.44	556.52	2761.6	16382	13589	237.5	141.248	53.4625	4409.53
LK_CT	20190207_B	MoDC	LPS-DC	1	72881.4	1489.82	463.47	3019.86	1393.48	2025.38	934.31	14942.4	20.92	60.33	8778.2	35010	23235.2	196.513	641.31	63.7623	5625.31
LK_CT	20190207_B	MoDC	LPS-DC	0	50179.8	406.28	320.06	2511	837.56	423.49	578.64	6510.6	8.31	1418.79	7293.4	21591.2	13547.6	167.725	181.134	20.5406	3851.38
LK_CT	20190207_C	MoDC	PAM3-DC	1	101812	1187.3	463.68	1130.95	859.23	629.78	42.55	9947.4	91.84	979.46	6770.4	37401.6	19109	196.513	961.126	228.874	5538.46
LK_CT	20190207_C	MoDC	PAM3-DC	0	99392.8	546.22	299.09	781.23	546.61	289.39	53.59	5665.2	29.31	1066.57	15925.2	36036	19454.8	131.151	1112.87	62.0279	4853.47
LK_CT	20190207_C	MoDC	HKSA-DC	1	76488.6	392.28	190.39	378.14	373.15	172.43	67.26	4377.6	52.53	1456.81	10793.8	37058.4	13984.6	86.7481	1079.65	11.4424	5133.25
LK_CT	20190207_C	MoDC	HKSA-DC	0	57949.4	165.06	303.94	395.97	306.46	109.86	79.02	1942.4	44.03	528.69	7432.6	28275	8315.4	68.8523	598.119	6.91737	4384.91
LK_CT	20190207_C	MoDC	ZYMOSAN-DC	1	73062.2	1142.84	657.22	1887.19	1449.92	1078.62	125.64	9603.2	61.7	1505.68	11466.6	44719.2	18598.8	260.985	1904.78	51.35	5672.66
LK_CT	20190207_C	MoDC	ZYMOSAN-DC	0	65582.4	379.89	395.12	1301.04	791.18	250.36	106.05	3884.8	31.72	837.96	10680.8	32131.8	14392	177.669	856.329	21.2923	4207.28
LK_CT	20190207_C	MoDC	CURDLAN	1	91698.2	2910.87	652.88	1831.73	1113.85	1818.65	65.42	12145.2	69.84	932.58	3549.8	38738.2	20649	236.204	933.506	155.072	5349.09
LK_CT	20190207_C	MoDC	CURDLAN	0	73894.2	1306.16	509	1615.18	944.49	610.08	76.27	6380.2	55.25	1631.62	9935.2	32754	20513.8	149.29	884.937	42.6118	4967.25
LK_CT	20190207_C	MoDC	LPS-DC	1	61363.8	1619.62	1205.95	2729.36	556.93	576.2	259.73	11989	5.94	229.33	9365.2	32937.6	20730	327.652	774.859	79.2254	3758.95
LK_CT	20190207_C	MoDC	LPS-DC	0	40094.2	547.57	1245.82	2678.51	304.62	97.33	176.44	5876.6	0	0	4897.4	21432.6	13634.2	307.444	337.732	23.566	2523.72
LK_CT	20190306_A	MoDC	PAM3-DC	1	18703	1284.11	282.5	548.87	2410.05	1419.05	122.92	8504.8	65.73	1638.66	9177.2	1913.8	6797.2
LK_CT	20190306_A	MoDC	PAM3-DC	0	20170.8	272.49	73.36	1238.55	2290.84	378.05	52.26	4576.8	109.98	246.76	6833.4	1750	6559.8
LK_CT	20190306_A	MoDC	HKSA-DC	1	17508.6	875.09	96.15	120.43	3780.41	1831.73	51.87	3923.6	147.95	2459.02	16577.8	3404.8	4459.6	68.8523	1352.92	20.5406	7108.57
LK_CT	20190306_A	MoDC	HKSA-DC	0	13453.8	487.69	138.3	166.39	4083.89	344.81	99.88	2721	123.87	2326.62	23971.4	2570.2	4663.8	41.1104	778.875	12.5015	3206.06
LK_CT	20190306_A	MoDC	ZYMOSAN-DC	1	21592.6	700.44	93.27	585.97	2470.42	3580.93	29.83	6614.6	20.53	530.32	6132.4	2452.2	6542	137.163	204.501	40.1569	5117.72
LK_CT	20190306_A	MoDC	ZYMOSAN-DC	0	17681.6	234.87	62.42	447.61	2358.88	1031.77	76.49	2365.4	55.48	892.06	7343	1486	4615	129.953	198.415	18.3048	3283.96
LK_CT	20190306_A	MoDC	CURDLAN	1	6640.6	38	23.18	263.69	84.05	49.87	0	802.8	0	0	154.4	2213.2	873.4	6.30993	0	2.14936	543.143
LK_CT	20190306_A	MoDC	CURDLAN	0	2393.2	3.94	16.53	69.35	23.57	0	0	105.6	0	0	196.8	927	334	21.3263	0	3.67813	240.403
LK_CT	20190306_A	MoDC	LPS-DC	1	16274.8	538.17	147.45	2125.42	396.02	634.63	26.94	5682.6	21.19	0	998.8	5096.8	4685.8	76.6144	27.6132	50.0883	1664.63
LK_CT	20190306_A	MoDC	LPS-DC	0	9498.2	140.75	165.56	1627.64	199.59	58.79	13.99	3183.8	0	0	802.8	405.4	2662.2	101.663	14.9092	16.1	982.416
LK_CT	20190306_B	MoDC	PAM3-DC	1	88741	3217.22	1064.74	938.07	1351.2	1352.36	148.64	12569	35.86	253.27	56721.4	20217	30438.8	65.56	1363.88	104.483	7327.07
LK_CT	20190306_B	MoDC	PAM3-DC	0	79656.8	1871.05	850.73	976.5	1039.07	344.19	143.49	9339.6	30.67	126.43	61960.6	17062.4	31249.4	109.819	1101.09	80.5738	5144.13
LK_CT	20190306_B	MoDC	HKSA-DC	1	61956	1915.04	696.6	974.52	1195.19	1985.56	76.57	9356.2	60.59	273.59	28580.6	9762.6	16841.8	213.04	1011.48	81.4747	5333.48
LK_CT	20190306_B	MoDC	HKSA-DC	0	42778	1276.18	821.33	944.17	763.93	421	108.98	6261.2	33.25	230.46	27271	5507.2	14627.6	79.9737	773.414	39.343	4434.39
LK_CT	20190306_B	MoDC	ZYMOSAN-DC	1	57627.2	2673.14	869.39	1828.99	1357.99	2751.74	126.91	12553.2	69.23	734.1	30254.4	9589.2	19650.4	197.778	904.906	134.222	5551.15
LK_CT	20190306_B	MoDC	ZYMOSAN-DC	0	45752.8	1847.98	1039.29	1611.04	1221.48	1198.83	148.89	9612.2	96.16	742.82	37806.8	7616.6	17627.6	55.8168	840.596	65.9402	3917.83
LK_CT	20190306_B	MoDC	CURDLAN	1	33886.2	1083.95	436.73	1437.28	250.85	391.98	160.17	5121	3.98	0	2735.2	1513	6917	45.2508	61.9647	36.1095	1795.58
LK_CT	20190306_B	MoDC	CURDLAN	0	24513.8	961.68	315.76	713.33	119.27	137.23	62.45	2223.6	0	0	4545.8	860	6250.8	45.2508	19.6982	29.7552	1197.72
LK_CT	20190306_B	MoDC	LPS-DC	1	47427.6	3054.09	943.35	2808.3	722.43	1203.98	42.66	13128.2	13.29	50.76	34201.8	29295	21292.8	46.294	633.185	71.2101	5058.67
LK_CT	20190306_B	MoDC	LPS-DC	0	39935.4	1843.73	1045.26	2050.1	648.59	437.65	118.43	7934.6	11.48	217.67	42982	17315.6	19048.8	84.4819	629.358	61.5953	4303.3
LK_CT	20190306_C	MoDC	PAM3-DC	1	49375.4	2749.89	402.66	1424.13	1207.39	3166.52	197.06	9352	21.36	1392.42	25526.2	35871.4	16262.8	82.2237	1166.54	240.341	6369.71
LK_CT	20190306_C	MoDC	PAM3-DC	0	40275.8	2358.52	404.07	1257.6	936.03	2063.57	129.93	8528.2	31.35	1466.1	32077	23698.2	16732.8	75.4989	1149.88	229.417	6744.27
LK_CT	20190306_C	MoDC	HKSA-DC	1	28239.6	663.1	63.43	134.57	1557.85	788.39	118.51	1669.4	30.67	858.15	18803	2619	3551	32.9971	1584.96	18.3048	5426.33
LK_CT	20190306_C	MoDC	HKSA-DC	0	22060.4	242.29	92.61	239.15	1235.07	121.8	110.69	1176.6	16.73	240.26	19486	1866	3654.6	35.0031	793.227	11.0917	3478.36
LK_CT	20190306_C	MoDC	ZYMOSAN-DC	1	28133.6	1393.69	366.75	1119.53	754.81	2764.15	198.69	5404.4	29.29	976.75	11911.4	4360.2	7387.6	123.985	625.23	66.8143	3716.53
LK_CT	20190306_C	MoDC	ZYMOSAN-DC	0	23180.4	762.31	316.65	1651.58	680.69	746.95	272.46	3992.8	56.03	243.44	9452.4	12762.4	6524.4	141.997	374.104	35.3068	4524.06
LK_CT	20190306_C	MoDC	CURDLAN	1	15886	696.4	131.38	1281.63	294.39	724.81	128.22	3695.6	0	0	2252	911	4395.4	57.9639	46.5878	10.3939	2121.03
LK_CT	20190306_C	MoDC	CURDLAN	0	5471.6	60.01	47.84	239.31	27.29	18.94	5.62	269.6	0	0	686.2	250	1223.8	5.5139	0	1.56284	533.791
LK_CT	20190306_C	MoDC	LPS-DC	1	33370	2329.22	628.83	3139.36	782.67	2708.9	201.88	11961.4	0	92.53	12904.6	5389	13697.4
LK_CT	20190306_C	MoDC	LPS-DC	0	32182	1188.1	804.44	3310.82	652.99	640.04	637.7	8298.8	0	57.35	22512.8	4223.8	13477.4
LK_CT	20190320_A	MoDC	PAM3-DC	1	26400.4	2078.16	561.63	1224	815.74	96.9	343.24	8194.8	0	106.64	20038.4	20655	14013.8	72.1655	144.985	85.0936	2553.57
LK_CT	20190320_A	MoDC	PAM3-DC	0	30770	1656.44	480.6	956.16	839.95	30.63	348.53	5662.6	0	317.2	31573.8	24526.8	16597.2	105.148	197.164	61.1632	3174.09
LK_CT	20190320_A	MoDC	HKSA-DC	1	25981.8	2998.7	616.05	405.11	3105.25	175.93	486.02	5949.8	16.55	252.46	15422.4	16954.8	10729.8	155.403	535.224	80.5738	3414.27
LK_CT	20190320_A	MoDC	HKSA-DC	0	13973.6	1285.58	828.24	333.14	2002.09	40.36	622.29	4034	2.31	16.48	15817.4	9952.8	8091.8	164.015	224.344	34.5064	1637.87
LK_CT	20190320_A	MoDC	ZYMOSAN-DC	1	22647.6	1502.79	332.33	675.17	1017.07	98.36	332.3	4490.6	16.55	0	10703.6	13982.8	10690.4	236.204	125.672	40.5647	2598.45
LK_CT	20190320_A	MoDC	ZYMOSAN-DC	0	13722.2	458.92	228.96	486.73	676.17	25.55	253.44	2277.6	29.66	0	6565.8	7763.2	6360.4	204.119	37.9553	21.2923	1118.97
LK_CT	20190320_A	MoDC	CURDLAN	1	35916.6	6268.89	1804.91	1776.76	2559.78	154.51	1194.54	13383.6	2.06	0	9030.8	14980	21988.2	474.81	145.634	439.229	1574.03
LK_CT	20190320_A	MoDC	CURDLAN	0	18237.6	3097.44	1140.83	948.51	1615.36	25.22	1061.51	6499.8	0.04	67.4	6000.6	6381	12414.4	467.713	45.6404	100.741	655.074
LK_CT	20190320_A	MoDC	LPS-DC	1	15803.8	2399.54	471.99	999.57	741.51	37.28	460.02	4397.2	0	0	8032.2	8858.6	9511.2	177.669	29.4378	92.404	756.372
LK_CT	20190320_A	MoDC	LPS-DC	0	12308.2	637.88	359.72	742.1	670.9	1.94	274.26	2101.6	1.4	0	7071.4	6919.2	5830.6	202.848	28.4262	25.4811	531.339
LK_CT	20190320_B	MoDC	PAM3-DC	1	21352	1317.01	272.33	85.42	2427.23	48.76	387.2	3918	3.44	1356.47	58647.2	28345.6	18144.8	55.8168	656.075	40.9731	4111.53
LK_CT	20190320_B	MoDC	PAM3-DC	0	14550.8	592.61	167.99	43.87	1487.7	0	363.64	1376.2	5.06	306.29	39852.8	1071.4	11331.4	42.1405	304.623	22.4258	2455.56
LK_CT	20190320_B	MoDC	HKSA-DC	1	16606.2	1663.71	398.52	89.42	4225.47	68.52	474.68	3722.6	3.57	7.55	35566	17219.4	12752	98.1937	650.839	32.516	3460.35
LK_CT	20190320_B	MoDC	HKSA-DC	0	9572.2	904.67	442.3	73.78	3569.74	18.91	927.05	2410.2	0	139.18	35388	12417.6	9869	100.505	455.987	19.792	2254.64
LK_CT	20190320_B	MoDC	ZYMOSAN-DC	1	15527.4	1296.69	180.47	199.08	3263.07	99.83	150.7	3603.4	7.06	1958.2	24186	14958.8	10461.2	131.151	251.345	25.0967	2897.54
LK_CT	20190320_B	MoDC	ZYMOSAN-DC	0	11102.2	484.84	186.72	61.24	3017.5	4.41	325.07	1961	193.72	246.81	20574.8	10025	7275.4	182.669	146.12	14.6486	1913.22
LK_CT	20190320_B	MoDC	CURDLAN	1	19358	3102.66	815.16	660.86	2319.8	91.04	569.02	9407.2	7.43	22.03	23983.4	13385.2	20049.6	412.389	189.557	85.5929	1308.98
LK_CT	20190320_B	MoDC	CURDLAN	0	15802.8	1481.1	719.02	524.09	2083.43	30.56	632.2	5910.4	0	0	18580.8	7234.2	14797.6	326.002	186.848	32.6706	1453.02
LK_CT	20190320_B	MoDC	LPS-DC	1	22745.6	3838.43	906.21	1582.29	2238.94	110.17	863.75	10008.4	0	0	31068.4	13077.4	20493.4	309.346	111.145	186.427	1258.15
LK_CT	20190320_B	MoDC	LPS-DC	0	14581.8	1013.13	481.98	1043.94	1418.8	12.22	349.06	4441.4	0	0	21962	10568.4	13589.8	312.121	78.5174	29.2582	938.421
LK_CT	20190320_C	MoDC	PAM3-DC	1	7907.6	234.08	102.23	454.52	633.15	129.88	63.24	5619.8	31.92	3210.49	8001.6	9477.6	3764	100.656	220.135	71.1908	2781.71
LK_CT	20190320_C	MoDC	PAM3-DC	0	6808	109.99	73.61	286.57	530.45	10.38	36.48	3700.6	4.81	1084.52	7816.8	4765	3034.8	70.9452	130.361	21.9607	2363.06
LK_CT	20190320_C	MoDC	HKSA-DC	1	7098.8	135.48	73.29	419.61	1825.01	280.21	124.5	5625.8	18.31	547.93	3141.8	3625.2	2680.4	209.902	220.135	31.3919	3124.3
LK_CT	20190320_C	MoDC	HKSA-DC	0	4447.4	54.15	109.6	397.18	1381.5	48.18	189.27	3316.8	28.25	316.39	3621.6	4377.2	2461.6	175.597	67.2872	9.99083	1936.13
LK_CT	20190320_C	MoDC	ZYMOSAN-DC	1	10000	61.98	58.45	464.51	1234.97	426.01	79.23	4181.6	80.9	2776.82	1280.8	9325.4	2358.6
LK_CT	20190320_C	MoDC	ZYMOSAN-DC	0	2706.4	9.38	83.75	293.95	447.6	19.92	34.92	1767.4	8.7	1014.93	118.8	2637.6	1838.8
LK_CT	20190320_C	MoDC	CURDLAN	1	4720	208.44	390.19	1396.82	500.7	199.93	109.79	7084.2	0	404.41	428	3246.8	3635.6	281.635	43.0609	59.9735	1830.3
LK_CT	20190320_C	MoDC	CURDLAN	0	3526	115.56	377.54	833.79	289.63	3.28	78.79	2954.2	14.02	71.9	219.2	696.4	2243.8	106.077	9.63811	12.2772	640.25
LK_CT	20190320_C	MoDC	LPS-DC	1	4981.2	302.19	402.46	1577	137.03	37.77	76.11	4370.4	0	0	228.8	2425.6	3186.6	84.4265	1.49003	50.5552	464.039
LK_CT	20190320_C	MoDC	LPS-DC	0	2834.4	82.71	465.16	1007.66	156.97	3.28	35.27	2411.8	0	0	254.8	1035.8	1613.2	70.9452	6.94019	5.68556	365.751
LK_CT	20190207_A	cDC2	PAM3-DC	1	22160.2	52.64	166.68	308.35	142.26	2.33	21.55	958.83	0	0	146.6	6907	1911.8
LK_CT	20190207_A	cDC2	PAM3-DC	0	14752.6	33	176.54	209.38	79.31	0	10.93	757.12	0	0	146.6	5766.6	962.6
LK_CT	20190207_A	cDC2	HKSA-DC	1	20406	22.59	55.37	47.37	52.26	11.56	8.29	301.64	0	0	0	6256.8	529.2
LK_CT	20190207_A	cDC2	HKSA-DC	0	21085.4	26.05	40.5	40.51	35.89	0	10.34	269.36	0	0	0	7458.4	546
LK_CT	20190207_A	cDC2	ZYMOSAN-DC	1	2153.8	0	0	1.12	0	0	0	14.28	0	0	0	1201.8	0
LK_CT	20190207_A	cDC2	ZYMOSAN-DC	0	1584	0	0	1.33	0	0	0	18.99	0	0	0	828.8	0
LK_CT	20190207_A	cDC2	CURDLAN	1	21235.4	78.1	201.7	466.93	90.96	16.48	0	1587.18	0	0	0	7297.2	2514.4
LK_CT	20190207_A	cDC2	CURDLAN	0	10479.8	34.54	136.88	94.51	8.32	0	0	490.13	0	0	0	3438.2	735.6
LK_CT	20190207_A	cDC2	LPS-DC	1	1317.2	0	5.55	1.83	0	0	0	24.08	0	0	0	686.6	0
LK_CT	20190207_A	cDC2	LPS-DC	0	1981.4	0	6.11	6.39	0	0	0	59.57	0	0	0	1173.8	0
LK_CT	20190207_B	cDC2	PAM3-DC	1	164193	3573.06	244.46	822.68	684.56	1617.28	967.76	4937.79	50.92	1571.09	22476.4	33248.2	18550	114.218	515.956	56.1135	3581.97
LK_CT	20190207_B	cDC2	PAM3-DC	0	131552	2628.32	180.17	467.87	541.48	913.9	506.84	3769.26	50.92	1277.3	24418.6	30552.4	14786.2	115.576	383.666	32.2445	2495.6
LK_CT	20190207_B	cDC2	HKSA-DC	1	32925.6	92.31	23.24	119	32.39	31.12	28.64	808.74	10.35	0	209.8	11800.8	1712.2	60.1929	4.67214	0	654.793
LK_CT	20190207_B	cDC2	HKSA-DC	0	28388.8	119.57	30.3	111.95	35.03	8.07	22.68	702.99	0	44.67	112.2	9738.6	1347.8	70.9452	0.652247	0	422.759
LK_CT	20190207_B	cDC2	ZYMOSAN-DC	1	31669	576.34	118.55	530.83	32.21	164.65	111.28	3063.14	25.82	188.42	202.6	10329.4	4515.6	108.789	9.63811	2.49903	752.287
LK_CT	20190207_B	cDC2	ZYMOSAN-DC	0	43904.4	726.09	176.54	936.6	26.82	41.23	93.84	4185.1	0	0	288.4	15397.6	6004.8	141.433	5.94043	8.11679	1132.65
LK_CT	20190207_B	cDC2	CURDLAN	1	103081	3544.07	204.87	1053.55	194.91	1159.47	1842.21	5992.54	19.03	62.15	9315.2	26255.8	19711.6	215.402	501.956	48.8484	1947.18
LK_CT	20190207_B	cDC2	CURDLAN	0	90435.4	2342.66	258.49	1337.84	259.5	521.52	1408.69	5018.49	38.62	79.68	9227.6	24227	15481.8	233.3	333.716	32.2445	1904.29
LK_CT	20190207_B	cDC2	LPS-DC	1	50965	2167.94	286.71	1307.76	70.78	198.17	348.92	5621.19	0	0	682.2	13443.6	9818.2	194.792	18.367	38.2041	1029.41
LK_CT	20190207_B	cDC2	LPS-DC	0	43797.4	741.56	314.92	501.08	59.28	17.74	547.58	2104.66	0	0	3233.2	10734	6365.4	110.146	67.7055	1.90308	664.071
LK_CT	20190207_C	cDC2	PAM3-DC	1	61365.6	798.69	297.76	1172.06	313.91	80.36	58.48	2959.3	0	7.4	829.2	20434.6	4955.2	62.878	31.4612	9.99083	815.345
LK_CT	20190207_C	cDC2	PAM3-DC	0	52536.4	713.29	272.93	802.28	245.43	13.59	61.67	1995.93	0	90.19	638.2	19064.2	3664.8	48.1373	12.9916	0	615.492
LK_CT	20190207_C	cDC2	HKSA-DC	1	15875.8	41.26	45.83	46.03	14.28	6.14	22.16	325.53	0	0	0	6901.4	616.4	33.4752	1.51215	0	276.837
LK_CT	20190207_C	cDC2	HKSA-DC	0	11561.6	36.09	17.37	19.74	11.41	0	0	163.86	0	55.71	0	5291	457.6	28.1685	2.06312	0	205.606
LK_CT	20190207_C	cDC2	ZYMOSAN-DC	1	5275.8	0	45.67	21.8	0	0	8.19	175.33	0	0	0	2700.8	0	0	0.323849	0	106.029
LK_CT	20190207_C	cDC2	ZYMOSAN-DC	0	5661.4	0	40.65	35.9	11.08	0	0	225.63	0	0	0	2741.2	244.8	20.2408	0.945104	0	120.963
LK_CT	20190207_C	cDC2	CURDLAN	1	50618.2	1572.42	749.06	1234.36	137.08	162.14	201.87	4877.86	0	0	403	17498	9524.2	284.403	33.0097	56.9704	1239.63
LK_CT	20190207_C	cDC2	CURDLAN	0	45385.8	1498.59	913.23	1118.01	89.64	33.03	133.71	3925.14	0	0	386.8	16101.2	8199	197.537	10.6042	41.6076	955.162
LK_CT	20190207_C	cDC2	LPS-DC	1	36527.4	395.49	405.16	688.99	88.75	30.23	108.64	2676.32	0	0	209.8	14909.2	3978.4	91.1822	9.63811	0	753.421
LK_CT	20190207_C	cDC2	LPS-DC	0	20950.6	186.62	386.3	325.89	24.44	0	85.8	1438.93	0	0	102.4	8689.8	2625.4	70.9452	1.49003	0	335.005
LK_CT	20190905_A	cDC2	PAM3-DC	1	65801.2	1605.67	157.35	88.62	2125.19	44.57	155.08	1207.4	24.37	0	28276.4	6930.6	10152.4	22.8785	319.051	35.2256	2783.06
LK_CT	20190905_A	cDC2	PAM3-DC	0	38037	1078.46	170.85	257.69	1252.51	33.14	313.46	1032.2	10.07	0	10987.4	4973.6	6395	36.1341	160.755	21.9607	2250.96
LK_CT	20190905_A	cDC2	HKSA-DC	1	26818.8	49.48	14.07	23.02	51.44	0	23.75	67.8	0.85	0	221.8	1524.8	693.2	28.1685	1.51215	0	503.045
LK_CT	20190905_A	cDC2	HKSA-DC	0	18289.4	32.02	16.19	42.39	45.52	0	34.98	64.8	1.35	0	18.4	1213.8	565.6	28.1685	0.945104	0	440.892
LK_CT	20190905_A	cDC2	ZYMOSAN-DC	1	17475.8	74.18	55.61	107.66	26.18	0	32.03	149.2	0.19	0	0	1532.8	788.4	17.6088	0.945104	0	559.074
LK_CT	20190905_A	cDC2	ZYMOSAN-DC	0	14485.4	30.44	30.41	26.09	20.41	0	8.5	77.2	0.44	0	0	959.6	523.4	30.8199	1.51215	0	450.011
LK_CT	20190905_A	cDC2	CURDLAN	1	39086.2	1861.82	528.24	974.88	278.4	459.64	213.26	3623.4	5.84	0	559.8	4337.6	6870.2	122.371	30.7958	167.136	2569.06
LK_CT	20190905_A	cDC2	CURDLAN	0	28482.8	1192.58	496.35	1106.44	292.57	61.77	335.53	2426.8	4.08	0	754.4	2737.2	4918.8	87.1276	13.465	106.467	1423.32
LK_CT	20190905_A	cDC2	LPS-DC	1	19867.4	345.51	270.49	355.28	87.67	0.22	126.6	619.8	0.38	0	49.6	1155.6	1853	62.878	0.945104	1.26229	586.416
LK_CT	20190905_A	cDC2	LPS-DC	0	13307.6	102.45	163.2	144.33	38.64	0	136.14	205.6	0.12	0	23.6	1006	928	7.15899	2.06312	0	491.667
LK_CT	20190905_B	cDC2	PAM3-DC	1	20760.2	332.06	18.71	130.78	1115.12	11.2	10.16	1009.6	1.2	0	3943.6	1175	2736.6
LK_CT	20190905_B	cDC2	PAM3-DC	0	8623.8	246.58	14.07	108.81	488.64	2.64	14.01	654.6	0.44	0	316.4	601.8	1404
LK_CT	20190905_B	cDC2	HKSA-DC	1	4240	5.03	11.85	73.55	22.3	0	8.43	97.4	0.19	0	45.4	989.4	549	57.5099	1.51215	0	263.666
LK_CT	20190905_B	cDC2	HKSA-DC	0	2441.2	0	3.31	8.13	3.85	0	1.89	30.8	0	0	0	89	148.8	2.01955	2.33425	0	159.19
LK_CT	20190905_B	cDC2	ZYMOSAN-DC	1	9490.2	271.73	60.26	1073.42	61.38	3.26	22.34	1730.8	0.71	0	190.2	823.4	4064.6	114.218	0.0167232	0	869.677
LK_CT	20190905_B	cDC2	ZYMOSAN-DC	0	6842.4	83.4	94.95	581.43	52.74	0.99	46	646.6	0.19	0	86.4	787	1922.6	81.7269	0.945104	0	574.161
LK_CT	20190905_B	cDC2	CURDLAN	1	9075.8	242.9	100.47	839.02	31.64	2.7	41.57	1580.2	0.19	0	95.6	2187.2	2677.8	107.433	1.20866	0	828.378
LK_CT	20190905_B	cDC2	CURDLAN	0	6681.6	77.42	52.24	340.4	27.35	0	133.85	610.2	0.12	0	126.8	1225.2	1368.6	62.878	0.0167232	0	696.178
LK_CT	20190905_B	cDC2	LPS-DC	1	10888.8	502.27	94.4	1009.97	58.42	3.13	36.53	1792.8	0.06	0	348.8	874	4266.2	185.189	0.92218	11.3688	792.922
LK_CT	20190905_B	cDC2	LPS-DC	0	8101.4	306.06	91.26	915.31	44.24	1.78	55.92	1313.8	0.12	0	218.4	1040.2	3225.6	106.077	0.0167232	0	683.712
LK_CT	20190905_C	cDC2	PAM3-DC	1	43627.2	140.86	177.45	320.79	1022.28	7.68	79.07	712.6	21.3	977.89	2429.4	2219.8	2879	57.5099	12.517	3.61525	1320.61
LK_CT	20190905_C	cDC2	PAM3-DC	0	28191.2	90.72	134.82	382.43	744.75	25.13	73.25	439.8	0.78	0	412.2	559.8	1441.2	20.2408	4.15777	2.49903	774.718
LK_CT	20190905_C	cDC2	HKSA-DC	1	14329	21.16	6.03	11.1	37.17	0	7.59	39.2	4.34	0	14.6	484.6	342.8	5.86567	2.06312	0	449.597
LK_CT	20190905_C	cDC2	HKSA-DC	0	13043.4	16	8.57	18.45	36.46	1.85	7.93	34.2	0	0	0	792.2	232.6	4.57698	0.945104	0	410.592
LK_CT	20190905_C	cDC2	ZYMOSAN-DC	1	6485.2	1.08	7.37	7.84	21.96	0	1.62	34.6	0	0	0	355	168.4	0	2.60301	0	266.401
LK_CT	20190905_C	cDC2	ZYMOSAN-DC	0	5009.6	0	2.95	0.25	5.12	0	3	21.2	0.12	0	0	666.4	77.8	0	2.06312	0	191.664
LK_CT	20190905_C	cDC2	CURDLAN	1	18509	118.92	96.73	244.31	69.28	8.55	90.62	558.8	0.44	0	321.4	642.4	1539.4	20.2408	1.20866	0	853.974
LK_CT	20190905_C	cDC2	CURDLAN	0	13667.2	50.01	82.38	148.76	39.63	0	53.26	326.4	7.87	0	56.8	1272	861	28.1685	0.945104	0	502.639
LK_CT	20190905_C	cDC2	LPS-DC	1	9217.6	17.97	42.22	36.68	19.4	0	14.5	91.8	0	0	0	773.8	384.8	0	1.23112	0	290.566
LK_CT	20190905_C	cDC2	LPS-DC	0	8000.6	10.47	57.37	75.48	7.5	0	12.16	120.8	0	0	0	560.6	384.2	0	0.945104	0	298.39
LK_CT	20190909_A	cDC2	PAM3-DC	1	19919.6	708.96	239.24	934.48	1268.63	328.99	255.37	2306.8	12.81	1126.33	7710.4	1074.6	7013.2	95.1363	149.162	102.533	2107.64
LK_CT	20190909_A	cDC2	PAM3-DC	0	23273	528.73	182.3	723.71	1948.78	167.8	511.43	1577.4	7.4	804.73	19329.8	2726.4	7182	62.9198	181.447	37.7846	2001.5
LK_CT	20190909_A	cDC2	HKSA-DC	1	16298.2	33.54	13.41	481.5	56.47	6.17	31.85	612.6	0	0	61	18.4	2191.4	106.21	0	0	774.133
LK_CT	20190909_A	cDC2	HKSA-DC	0	12719.8	6.87	12.63	152.35	38.08	0.08	30.05	169.8	0.78	0	16	520.4	886.8	33.9852	0	0	464.88
LK_CT	20190909_A	cDC2	ZYMOSAN-DC	1	17543.4	137.44	63.33	1242.07	69.57	5.21	47.72	1465.6	1.06	0	77.4	2657.4	3273.4	149.018	0	0	951.268
LK_CT	20190909_A	cDC2	ZYMOSAN-DC	0	14822.2	46.81	90.44	744.64	54.6	0	59.91	713.6	0.99	0	33	479.4	1849.6	45.3755	0	0	559.783
LK_CT	20190909_A	cDC2	CURDLAN	1	13645.4	1013.86	614.04	3020.69	245.15	62.65	457.49	6102.6	2.26	0	213.4	1623.6	7587	235.077	7.34122	284.754	1133.3
LK_CT	20190909_A	cDC2	CURDLAN	0	10115.2	245.23	556.83	2617.51	241.53	14.28	408.57	2749.8	2.74	0	236.8	833	3979.6	103.752	5.92555	69.5627	599.674
LK_CT	20190909_A	cDC2	LPS-DC	1	18728	456.69	341.98	3094.66	124.69	13.36	228.92	4784	0.64	0	104.8	620	5736.4	98.8313	0	67.3228	753.116
LK_CT	20190909_A	cDC2	LPS-DC	0	19351.8	184.58	211.69	2070.11	61.45	4.25	208.89	2821.2	0.85	0	151	511	3650.2	51.6622	0	0	719.127
LK_CT	20190909_B	cDC2	PAM3-DC	1	30149	1350.36	166.24	1962.97	1211.58	711.12	1009.58	3606.6	35.77	681.98	3405	157.6	12509	151.455	87.1043	332.087	1712.16
LK_CT	20190909_B	cDC2	PAM3-DC	0	27768.6	784.16	108.52	1020.6	1364.77	385.97	1020.02	1502	40.07	526.74	7202.6	947.4	8878	75.357	53.182	113.13	1238.83
LK_CT	20190909_B	cDC2	HKSA-DC	1	29728.6	410.92	26.96	476.39	214.21	30.7	156.13	1216.2	15.61	0	556.4	2482.4	6599.6	300.147	5.05196	0	895.88
LK_CT	20190909_B	cDC2	HKSA-DC	0	22529	108.09	6.25	145.06	95.9	4.57	101.85	189.2	3.07	0	191.8	108.4	2073.8	75.357	0	0	536.193
LK_CT	20190909_B	cDC2	ZYMOSAN-DC	1	18878.2	192.45	18.33	221.8	54.1	5.4	137.27	443.2	5.48	241.13	71.4	133.4	2493	65.4127	0	0	567.727
LK_CT	20190909_B	cDC2	ZYMOSAN-DC	0	17823.2	176.3	16.31	109.8	30.32	2.03	50.86	206	4.51	0	51	254.2	1830.6	4.0071	0	0	507.583
LK_CT	20190909_B	cDC2	CURDLAN	1	19167.2	1505.37	239.75	2024.6	681.72	426.95	2868.19	3422.4	39.46	23.49	796.8	122.8	9638.2	241.112	19.6246	256.958	884.71
LK_CT	20190909_B	cDC2	CURDLAN	0	17873.8	544.39	153.76	1351.92	528.24	92.44	2391.01	1614.6	19.15	30.24	891.2	74.4	5330.2	109.895	15.4594	77.9689	654.843
LK_CT	20190909_B	cDC2	LPS-DC	1	22950.4	838.23	246.73	1611.31	262.44	49.42	1143.81	1839.8	2.03	0	196.8	1264	5366.6	87.7341	5.63663	109.323	823.223
LK_CT	20190909_B	cDC2	LPS-DC	0	25504	378.52	117.76	1073.85	125.28	18.14	811.68	1326.6	19.26	0	250.2	1329.6	3875.2	55.4224	6.21239	31.8989	809.077
LK_CT	20190909_C	cDC2	PAM3-DC	1	73325.8	1200.75	367.06	1123.54	4763.96	408.54	111.73	2143	462.19	478.22	5040.4	3948.4	7208.2	243.525	310.291	109.323	4413.45
LK_CT	20190909_C	cDC2	PAM3-DC	0	57056.2	595.33	241.43	470.56	2812.52	333.87	31.04	1221.2	519.11	1246.5	2134.8	4744.4	3965	117.254	46.0471	0	1862.48
LK_CT	20190909_C	cDC2	HKSA-DC	1	18279.2	77.27	28.88	67.33	328.96	6.63	31.26	100.4	47.49	0	191.8	1739.6	1025	97.6001	2.58809	0	553.768
LK_CT	20190909_C	cDC2	HKSA-DC	0	15104.4	35.55	27.22	77.56	222.7	0.29	52.77	58.4	15.51	0	120.6	1324.2	574.6	30.162	0	0	246.267
LK_CT	20190909_C	cDC2	ZYMOSAN-DC	1	10699.2	9.24	21.44	31.37	185.11	0.29	15.91	42.2	6.57	0	133.2	1063.2	553.6	32.7125	0	0	328.443
LK_CT	20190909_C	cDC2	ZYMOSAN-DC	0	9187	0	9.13	11.25	118.84	0	8.6	27.4	30.13	0	31.6	847.8	269.6	0	0	0	211.056
LK_CT	20190909_C	cDC2	CURDLAN	1	38852.8	1833.15	467.55	775.47	1410.06	534.74	56.64	2836.4	85.32	180.39	1645.4	410.8	8992.8	257.998	171.021	37.7846	3795.07
LK_CT	20190909_C	cDC2	CURDLAN	0	37102.2	1261.41	568.21	965.14	881.3	225.83	287.85	1974.2	94.22	0	2342.4	1613.8	6069.4	291.724	63.2239	13.1408	2361.71
LK_CT	20190909_C	cDC2	LPS-DC	1	21525.4	480.37	93.58	208.93	919.19	201.92	127.61	461.2	74.16	67.4	1860.4	2088.4	3720.4	144.143	23.4266	0	1088.07
LK_CT	20190909_C	cDC2	LPS-DC	0	14395	83.25	95.59	94.71	249.45	32.91	28.11	283.6	41.91	0	331.8	443.8	1477.6	85.2629	7.34122	0	480.877
