# Supplementary material for: A multivariate modeling framework to quantify immune checkpoint context-dependent stimulation on T cells
Source: Cell Discov. 2022 Jan 4;8:1. doi: 10.1038/s41421-021-00352-4 (PMC8727669; doi:10.1038/s41421-021-00352-4)
Supplement: Supplementary file 6 — Supplementary Data S2 [file 41421_2021_352_MOESM6_ESM.txt]

rm(list=ls())
library(data.table) ; library(dplyr) ; library(ggplot2)
library(FactoMineR) ; require(nlme) 
PLOT <- F
SAVE <- T

dir.create("Results", showWarnings = F) 
# Data loading and processing ####
load("Data/Database_OX40Lexperiments.Rdata")
DL <- 10
dt <- as.data.frame(DataBase.final)
Database <- dt[, - grep("Lumin$", colnames(dt))]
colnames(Database) <- gsub("CBA", "", colnames(Database))
CYTOKINES <- colnames(select_if(Database, is.numeric))
Database[, CYTOKINES] <- apply(Database[, CYTOKINES], 2, function(x){
  ifelse(!is.na(x) & (x < DL), DL/2, x)
})
setDT(Database)

Database.Th <- as.data.frame(Database[DCtype == 0])
Database.Th$Stimulation <- as.factor(Database.Th$Stimulation)
setDT(Database.Th)

cbind.list <- function(x){Reduce(cbind,x)}

#### Principal component analysis ####
PCA.Th <- PCA(Database.Th[, select_if(Database.Th, is.numeric)], graph = FALSE, ncp = 17)
# Data frame with score for each donor
scores.Th.ind <- data.frame(Stimulation = Database.Th$Stimulation,
                         OX40L = Database.Th$OX40L,
                         PCA.Th$ind$coord)
scores.Th.moy <- scores.Th.ind %>% 
  group_by(Stimulation, OX40L) %>%
  summarise_all(mean)

# Lollipop plot: Figure 7A ####
euc.D.Th <- scores.Th.moy[colnames(scores.Th.moy) !=  "OX40L"] %>% 
  group_by(Stimulation) %>% 
  summarise_all(function(x){(x[2] - x[1])^2})
euc.D.Th$euclidean.dist <- sqrt(apply(euc.D.Th[,-1], 1, sum))
data.lolly.Th <- data.frame(Stimulation = euc.D.Th$Stimulation, euclidean.dist = euc.D.Th$euclidean.dist)


p.lollipopTH <- data.lolly.Th %>%
  arrange(euclidean.dist) %>%    # sort by val. This sort the dataframe but NOT the factor levels
  mutate(Stimulation = factor(Stimulation, levels = Stimulation)) %>%   # update the factor levels
  ggplot(aes(x = Stimulation, y = euclidean.dist)) +
  geom_segment(aes(xend = Stimulation, yend = 0)) +
  geom_point(size = 4, color = "#B2182B") +
  coord_flip() +
  theme_bw() +
  theme(axis.text.x = element_text(size = 15, color = "black"),
        axis.text.y = element_text(size = 15, color = "black"),
        axis.title.y = element_text(size = 15)) +
  xlab("") +
  ylab("Euclidean distance between rhOX40L and isotype")
if(PLOT) p.lollipopTH
if(SAVE) ggsave("Results/Lollipop_Th.pdf", p.lollipopTH, height = 3, width = 4.5)
# PCA plot: Figure 1D ####
scores.Th <- data.table::melt(scores.Th.ind, id.vars = c("Stimulation", "OX40L"))
scores.Th$Stimulation <- factor(scores.Th$Stimulation, levels = c("Th2", "Th0", "Th17", "Th1") )
pd <- position_dodge(.2)
p.PCA.TH <-
  ggplot()+
  geom_point(data = scores.Th.moy, aes(x = Dim.1, y = Dim.2, color = OX40L), size = 1) +
  geom_text(data = scores.Th.moy[scores.Th.moy$OX40L == 0, ], 
            aes(x = Dim.1, y = Dim.2, label = Stimulation), hjust= 1, vjust= - 0.75, size = 3) +
  geom_text(data = scores.Th.moy[scores.Th.moy$OX40L == 1, ],
            aes(x = Dim.1, y = Dim.2, label = paste(Stimulation , "+ OX40L", sep = " "), colour = "red"),
            hjust= 1, vjust= -0.75, size = 3) +
  theme_bw() +
  scale_color_manual(values = c("black", "red", "red")) +
  labs(title = "",
       x = paste0("PC1 (", round(PCA.Th$eig[1, 2], 1), "%)"),
       y = paste0("PC2 (", round(PCA.Th$eig[2, 2], 1), "%)")) +
  theme(axis.text.x = element_text(size = 18),axis.text.y = element_text(size = 18), axis.title.x = element_text(size = 18),axis.title.y = element_text(size = 18),
        legend.text = element_text(size = 18), legend.title = element_text(size = 18), legend.position ="none")+
  xlim(-3,4.5) +
  ylim(-2.5,2.5) +
  geom_hline(yintercept = 0)+
  geom_vline(xintercept = 0)
if(PLOT) p.PCA.TH
if(SAVE) ggsave("Results/PCA_Th.pdf", p.PCA.TH, height = 4, width = 5)

#### Absolute difference induced by OX40L: Figure 1B ####
Database.Th$Stimulation <- factor(Database.Th$Stimulation, levels = rev(c("Th0", "Th1", "Th2", "Th17")))
Database.Th <- as.data.frame(Database.Th)
# Effet of OX40L by stimulaiton context:
table.moy.Th <-
  Database.Th[, !colnames(Database.Th) %in% c("Donor", "DCtype", "Experimentator")] %>% 
  group_by(Stimulation, OX40L) %>%
  summarise_all(mean)

delta.moy.Th <- apply(table.moy.Th[, !colnames(table.moy.Th) %in% c("Stimulation", "OX40L")],
                   2,
                   tapply, as.character(table.moy.Th$Stimulation), diff)

delta.moy.Th <- scale(delta.moy.Th, center = F, scale = T)
delta.moy.Th.melt <- melt(delta.moy.Th)
names(delta.moy.Th.melt)[1:3] <- c("Stimulation", "cytokine", "difference")

# p-values
res.testWilcox.Th <- vector(mode = "list", length(levels(Database.Th$Stimulation)))
for(i in 1:length(res.testWilcox.Th)){
  DB <- as.data.frame(Database.Th[Database.Th$Stimulation == levels(Database.Th$Stimulation)[i], ])
  for (j in 1:(ncol(DB)-5)) {
    y <- DB[,(j+5)]
    if(var(y) == 0){
      res.testWilcox.Th[[i]][j] <- NA
    } else {
      res.testWilcox.Th[[i]][j] <- suppressWarnings(
        wilcox.test(y ~ OX40L, data = DB, paired = T)$p.value
      )
    }
  }
}

res.testWilcox.Th <- data.frame(cytokine = names(Database.Th)[-c(1:5)],
                                cbind.list(res.testWilcox.Th))
colnames(res.testWilcox.Th)[-1] <- levels(Database.Th$Stimulation)
Th.wilcoxon.test <- data.table::melt(res.testWilcox.Th, id.vars = "cytokine")
names(Th.wilcoxon.test)[-1] <-c("Stimulation", "p.value")
setDT(Th.wilcoxon.test)

delta.moy.Th.melt <- merge(delta.moy.Th.melt, Th.wilcoxon.test, by= c("Stimulation", "cytokine"))
delta.moy.Th.melt$cytokine <- factor(delta.moy.Th.melt$cytokine,
                               levels = c("IL2","IL3","IL4","IL5","IL6","IL9","IL10","IL13","IL17A",
                                          "IL17F", "IL21","IL22","IL31", "IFNg", "GMCSF", "TNFa","TNFb") )
delta.moy.Th.melt$Stimulation <- factor(delta.moy.Th.melt$Stimulation,
                                     levels = c("Th17","Th2","Th1","Th0"))

Heatmap.diff.Th <- ggplot(delta.moy.Th.melt, aes(x = cytokine, y = Stimulation, fill = difference)) + 
  geom_tile()+
  geom_text(aes(label = ifelse(is.na(p.value), "", 
                               ifelse(p.value < 0.001, "***",
                                      ifelse(p.value < 0.01, "**",
                                             ifelse(p.value < 0.05 , "*", "")))))) + 
  scale_fill_gradient2(low = "blue", high = "red", mid = "white", 
                       midpoint = 0,
                       name = expression(Delta))+
  theme_bw()+
  labs(x = "Cytokine")+
  theme(axis.text.x = element_text(angle = 90, size = 18, color = "black", vjust = 0.5),
        axis.title.x = element_text(size = 18),
        axis.title.y = element_text(size = 18),
        axis.text.y = element_text(size = 18, color = "black"),
        legend.text = element_text(size = 18), legend.title = element_text(size = 18))
if(PLOT) Heatmap.diff.Th
if(SAVE) ggsave("Results/HeatmapDiff_Th.pdf", Heatmap.diff.Th, height = 2.5, width = 6.5)
if(SAVE) xlsx::write.xlsx(t(res.testWilcox.Th), 
                 file="Results/TableS3_Detailed_pvalues.xlsx", sheetName="Figures 1B and C",
                 append = T, row.names = T, col.names = F, showNA = F)
#### Context-Dependency Score ####
# Calculate relative differences
table.diff.Th <-
  Database.Th[, !colnames(Database.Th) %in% c("DCtype", "OX40L", "Experimentator")] %>% 
  group_by(Donor, Stimulation) %>% 
  summarise_all(diff)
table.diff.ThRelative <- table.diff.Th
for( i in 1:nrow(table.diff.ThRelative)){
  donor <- table.diff.ThRelative$Donor[i]
  Stimu <- table.diff.ThRelative$Stimulation[i]
  table.diff.ThRelative[i, CYTOKINES] <- table.diff.ThRelative[i, CYTOKINES]/
    as.data.frame(Database.Th[Database.Th$OX40L !=1 &
                                Database.Th$Donor == donor &
                                Database.Th$Stimulation == Stimu, CYTOKINES])
  
}
table.diff.ThRelative <- as.data.frame(table.diff.ThRelative)
table.diff.ThRelative$Donor <- factor(table.diff.ThRelative$Donor)
# Identify cytokines that are present across all contexts
mean.sansOX40.Th <- Database.Th[Database.Th$OX40L == 0, c("Stimulation", CYTOKINES)] %>% 
  group_by(Stimulation) %>% 
  summarise_all(mean)
keep.Th <- names(which(apply(mean.sansOX40.Th[, CYTOKINES], 2, function(x){sum(x == DL/2)}) == 0))

# Linear Mixte models
Th.lme.models <- Th.lme.coeff <- Th.lme.tval <- Th.lme.pval <- Th.lme.pvals <- Th.lme.anov <- list()
for(j in keep.Th){
  model <- lme(as.formula(paste(j, "~ 0 + Stimulation")),
               random = ~ 1 | Donor,
               data = table.diff.ThRelative, method = "ML")
  
  M0 <- lme(as.formula(paste(j, "~ 1")),
            random = ~ 1 | Donor,
            data = table.diff.ThRelative, method = "ML")
  anov <- anova(model, M0)
  Th.lme.models[[j]] <- model
  Th.lme.coeff[[j]] <- model$coefficients$fixed
  Th.lme.tval[[j]] <- summary(model)$tTable[, "t-value"]
  
  Th.lme.pvals[[j]] <- summary(model)$tTable[, "p-value"]
  Th.lme.pval[[j]] <- anov$`p-value`[2]
  Th.lme.anov[[j]] <- anov$`L.Ratio`[2]
  
}  

Th.global.res <- data.frame(LR = unlist(Th.lme.anov), 
                         P = unlist(Th.lme.pval), 
                         Score = NA,
                         Score.pos = NA,
                         Score.neg = NA)

tval.mat.Th <- cbind.list(Th.lme.tval)
colnames(tval.mat.Th) <- rownames(Th.global.res)
# Score computation:
for(i in 1:ncol(tval.mat.Th)){
  x <- as.matrix(tval.mat.Th[, i])
  tmp <- as.matrix(dist(x, method = "euclidean"))
  scr <- abs(mean(tmp[upper.tri(tmp, diag = F)]))
  pos <- sum(x[, 1]>0)/nrow(x)
  Th.global.res[i, "Score.pos"] <- max(pos, 1-pos) * scr
  Th.global.res[i, "Score.neg"] <- min(pos, 1-pos) * -scr
  
  if(!pos %in% c(0, 1)){ scr <- c(-scr)}
  Th.global.res[i, "Score"] <- scr
  
}

Th.global.res$cytokine <- rownames(Th.global.res)
Th.global.res$P.trans <- -log10(Th.global.res$P)

# volcano plots: Figure S3 ####
monexp <- function(x){round(10^(-x), 6)}
Th.volcano <- ggplot(Th.global.res, aes(x = Score, y = P.trans)) +
  geom_point(size = 3, aes(color = P < 0.05 )) +
  scale_color_manual(values = c("FALSE" = "grey", "TRUE" = "red")) +
  theme_bw()+
  scale_y_continuous(labels = monexp, breaks = -log10(c(.05, 0.01, 0.001, 10^(-6)))) + 
  scale_x_continuous(limits = c(-max(abs(Th.global.res$Score)), max(abs(Th.global.res$Score)))) + 
  labs(x = "Context-dependency score", y = "p-value")+
  theme(axis.text.x = element_text(size = 20, color = "black"),
        axis.title.x = element_text(size = 20), 
        axis.title.y = element_text(size = 20),
        axis.text.y = element_text(size = 20, color = "black"),
        legend.position ='none') +
  geom_text(aes(label = cytokine), hjust= 0.2, vjust= 1.5, size = 5) +
  geom_hline(yintercept = - log10(0.05))
if(PLOT) Th.volcano
if(SAVE) ggsave("Results/ScoreVolcano_Th.pdf", Th.volcano, height = 7, width = 10)
if(SAVE) xlsx::write.xlsx(Th.global.res[, c("Score", "LR", "P")], 
                          file="Results/TableS3_Detailed_pvalues.xlsx", sheetName="Figures 2C and S3",
                          append = T, row.names = T, col.names = T, showNA = F)

# Barplot of context-dependency: Figure 2C ####
Th.global.res$P.star <- ifelse(Th.global.res$P < 0.001 , "***", 
                            ifelse(Th.global.res$P < 0.01, "**",
                                   ifelse(Th.global.res$P < 0.05, "*" , "")))
Th.global.res$cytokine.p <- factor(Th.global.res$cytokine,
                                levels = Th.global.res$cytokine[order(Th.global.res$P, decreasing = T)] )

Th.barplot <- ggplot(Th.global.res , aes(x = cytokine.p)) + 
  geom_bar(aes(y = Score.pos), fill = "black", stat = "identity") +
  geom_bar(aes(y = Score.neg), fill = "grey", stat = "identity") +
  scale_fill_manual(guide = FALSE) +
  geom_text(aes(y = Score.pos + 0.8, label= P.star), size = 10) +
  theme_bw()+
  labs(x = "Cytokine", y = "Context-dependency score")+
  theme(axis.text.x = element_text(size = 20, color = "black"),
        axis.title.x = element_text(size = 20),
        axis.title.y = element_text(size = 20),
        axis.text.y = element_text(size = 20, color = "black")) +
  coord_flip()
if(PLOT) Th.barplot
if(SAVE) ggsave("Results/ScoreBarplot_Th.pdf", Th.barplot, height = 7, width = 10)

# Relative difference heatmap: Figure 2B /Table S1 ####
coef.heatmap.Th <- do.call(rbind, Th.lme.coeff)
coef.heatmap.Thn <- data.frame(Cytokine = rownames(coef.heatmap.Th), coef.heatmap.Th)
coef.heatmap.Th.melt <- melt(coef.heatmap.Thn, id.vars = "Cytokine")
coef.heatmap.Th.melt$rescale <- ifelse(coef.heatmap.Th.melt$value > 0.8, 0.8, coef.heatmap.Th.melt$value)
coef.heatmap.Th.melt$variable <- gsub("Stimulation", "", coef.heatmap.Th.melt$variable)
coef.heatmap.Th.melt$Cytokine <- factor(coef.heatmap.Th.melt$Cytokine,
                                     levels = c("IL2", "IL3", "IL4", "IL5", "IL6", "IL9", "IL10",
                                                "IL13", "IL17A", "IL17F", "IL21", "IL22", "IL31",
                                                "IFNg", "GMCSF", "TNFa", "TNFb"))
coef.heatmap.Th.melt$variable <- factor(coef.heatmap.Th.melt$variable, 
                                     levels = rev(c("Th0", "Th1", "Th2", "Th17")))

Score.heatmap.th <- ggplot(coef.heatmap.Th.melt, aes(x=Cytokine, y=variable, fill = rescale)) + 
  theme_bw()+
  geom_tile()+
  scale_fill_gradient2(low = "#009E73", high = "#D55E00", mid = "white",
                       midpoint = 0, name="LMM's\ncoefficient", na.value = "grey",
                       breaks = seq(-0.8,0.8,0.4), labels = c(-0.8,-0.4,0,0.4,"> 0.8"))+
  labs(x="Cytokines", y = "Th contexts")+
  theme(axis.text.x = element_text(angle = 90, size = 20, color = "black"),
        axis.title.x = element_text(size = 20),
        axis.title.y = element_text(size = 20),
        axis.text.y = element_text(size=20, color = "black"),
        legend.text = element_text(size = 20), legend.title = element_text(size = 20))
if(PLOT) Score.heatmap.th
if(SAVE) ggsave("Results/ScoreHeatmap_Th.pdf", Score.heatmap.th, height = 3, width = 6.5)

colnames(coef.heatmap.Th) <- gsub("Stimulation", "", colnames(coef.heatmap.Th))
coef.heatmap.Th <- coef.heatmap.Th[, ncol(coef.heatmap.Th):1]
if(SAVE) xlsx::write.xlsx(t(coef.heatmap.Th), 
                 file="Results/TableS1_Detailed_RescaledEstimates.xlsx",
                 sheetName="Th", append = T, row.names=T)
# Post hoc tests: Table S2 ####
post.hoc <- function(cytot_i, data = table.diff.ThRelative, ret.plot = F){
  res <- data.frame(t(combn(levels(data$Stimulation), 2)),
                    y = NA,
                    Pvalue.LRT = NA, symb = NA, 
                    stringsAsFactors = F)
  colnames(res)[1:2] <- c("Context1", "Context2")
  for(i in 1:nrow(res)){
    dtemp <- data[data$Stimulation %in% res[i, 1:2], ]
    dtemp$Stimulation <- dtemp$Stimulation[drop = T]
    dtemp$Donor <- dtemp$Donor[drop = T]
    colnames(dtemp)[which(colnames(dtemp) == cytot_i)] <- "y" 
    model <- lme(y ~ Stimulation,
                 random = ~ 1 | Donor,
                 data = dtemp, method = "ML")
    
    M0 <- lme(y ~ 1, random = ~ 1 | Donor,
              data = dtemp, method = "ML")
    res[i, "Pvalue.LRT"] <- anova(model, M0)$`p-value`[2]
    
  }
  
  res$symb <- ifelse(res$Pvalue.LRT < 0.001 , "***", 
                     ifelse(res$Pvalue.LRT < 0.01, "**",
                            ifelse(res$Pvalue.LRT <= 0.05, "*" , "")))
  if(ret.plot){
    res <- res[res$Pvalue.LRT <= 0.05, ]
    mm <- max(data[, cytot_i])
    res$y <- mm*1.1 + seq(from = 0, by = mm/4, length.out = nrow(res))
    p <- ggplot(data, aes_string(x = "Stimulation", y = cytot_i)) + 
      theme_bw() +
      geom_jitter(height = 0, width = 0.1) +
      theme(axis.text.x = element_text(angle = 90, size = 10, color = "black"),
            axis.text.y = element_text(size = 10, color = "black"),
            axis.title.x = element_text(size = 12), 
            axis.title.y = element_text(size = 12)) + 
      ylab(paste0(cytot_i, "\n(relative OX40L-induced\ndifference in concentration)"))
    if(nrow(res) > 0) {
      p <- p + ggsignif::geom_signif(data = res,
                                     aes(xmin = Context1, xmax = Context2, annotations = symb, y_position	= y),
                                     manual = T)+
        ylim(min(data[, cytot_i]), max(res$y) + 0.3)
    }
    return(p)
  } else {
    ret <- res[, -which(colnames(res) == "y")]
    return(data.frame(Cytokine = cytot_i, ret))
  }
}
table.S2.Th <- do.call(rbind, lapply(Th.global.res$cytokine, post.hoc, data = table.diff.ThRelative))
colnames(table.S2.Th)[5] <- ""
if(SAVE) xlsx::write.xlsx(table.S2.Th, 
                          file="Results/TableS2_ContextDependence_posthocTests.xlsx",
                          sheetName="Th", append=TRUE, row.names=F)

# Compare conditions without OX40L S1B ####
NoOx40L.comp <- function(cytot_i, data = Database.Th[Database.Th$OX40L == 0, ]){
  res <- data.frame(t(combn(rev(levels(data$Stimulation)), 2)),
                    Pvalue.Wilcoxon = NA, stringsAsFactors = F)
  colnames(res)[1:2] <- c("Context1", "Context2")
  for(i in 1:nrow(res)){
    dtemp <- data[data$Stimulation %in% res[i, 1:2], c("Donor", "Stimulation", cytot_i)]
    dtemp$Stimulation <- dtemp$Stimulation[drop = T]
    d2 <- dcast(dtemp, Donor ~ Stimulation, value.var = cytot_i)
    test <- suppressWarnings(wilcox.test(x = d2[, 2], y = d2[, 3], paired = T))
   
    res[i, "Pvalue.Wilcoxon"] <- test$p.value
    
  }
  return(data.frame(Cytokine = cytot_i, res))
}
table.S1b.pval <- do.call(rbind, lapply(setdiff(colnames(Database.Th),
                                                c("Donor", "DCtype", "Stimulation",
                                                  "OX40L", "Experimentator")), 
                                        NoOx40L.comp, 
                                        data = Database.Th[Database.Th$OX40L == 0, ]))

if(SAVE) xlsx::write.xlsx(table.S1b.pval, 
                          file="Results/TableS3_Detailed_pvalues.xlsx", sheetName="Figure S1B",
                          append = T, row.names = F, col.names = T, showNA = F)
