# Supplementary material for: A multivariate modeling framework to quantify immune checkpoint context-dependent stimulation on T cells
Source: Cell Discov. 2022 Jan 4;8:1. doi: 10.1038/s41421-021-00352-4 (PMC8727669; doi:10.1038/s41421-021-00352-4)
Supplement: Supplementary file 7 — Supplementary Data S3 [file 41421_2021_352_MOESM7_ESM.txt]

rm(list=ls())
library(data.table) ; library(dplyr) ; library(ggplot2)
require(mice) ; library(missMDA) ; library(FactoMineR)
require(nlme) ; require(gglasso) 
PLOT <- F
SAVE <- T
PerformImputation <- F

dir.create("Results", showWarnings = F) 
# Data loading and processing ####
if(PerformImputation){
  load("Data/Database_OX40Lexperiments.Rdata")
  DL <- 10
  dt <- as.data.frame(DataBase.final)
  Database <- dt[, - grep("Lumin$", colnames(dt))]
  colnames(Database) <- gsub("CBA", "", colnames(Database))
  CYTOKINES <- colnames(select_if(Database, is.numeric))
  CYTOKINES.ord <- CYTOKINES[c(1:10, 15, 14, 16, 11, 13, 12, 17)]
  Database[, CYTOKINES] <- apply(Database[, CYTOKINES], 2, function(x){
    ifelse(!is.na(x) & (x < DL), DL/2, x)
  })
  Database <- as.data.table(Database)
  Database$Stimulation <- as.factor(Database$Stimulation)
  
  Database.bDC <- as.data.frame(Database[DCtype == "bDC"])
  Database.bDC$Stimulation <- Database.bDC$Stimulation[drop = T]
  setDT(Database.bDC)
  Database.MoDC <- as.data.frame(Database[DCtype == "MoDC"])
  Database.MoDC$Stimulation <- Database.MoDC$Stimulation[drop = T]
  setDT(Database.MoDC)
  Database.DCs <- as.data.frame(Database[DCtype != "0"])
  Database.DCs$Stimulation <- Database.DCs$Stimulation[drop = T]
  Database.DCs$Donor <- factor(Database.DCs$Donor)
  Database.DCs$DCtype <- factor(Database.DCs$DCtype)
  
  imp <- mice(data = Database.DCs[, !colnames(Database.DCs) %in% c("Experimentator")], m = 1, maxit = 0)
  set.seed(2012)
  imputation.model <- mice(data = Database.DCs[, !colnames(Database.DCs) %in% c("Experimentator")], 
                           m = 1, maxit = 10, print = F)
} else {
  load("Data/Database_OX40Lexperiments_DCsImputed.Rdata")
}

imp.Database.DCs <- complete(imputation.model, "all")[[1]]
imp.Database.bDC <- imp.Database.DCs[imp.Database.DCs$DCtype == "bDC", ]

imp.Database.MoDC <- imp.Database.DCs[imp.Database.DCs$DCtype == "MoDC", ]
imp.Database.bDC2 <- imp.Database.DCs[imp.Database.DCs$DCtype == "bDC" & 
                                        imp.Database.DCs$Stimulation != "TSLP", ]

#### bDC -- Principal component analysis ####
nb.bDC <- estim_ncpPCA(Database.bDC[, select_if(Database.bDC, is.numeric)], ncp.max = 17)$ncp
imp.PCA.bDC <- imputePCA(Database.bDC[, select_if(Database.bDC, is.numeric)], ncp = nb.bDC)
PCA.bDC <- PCA(imp.PCA.bDC$completeObs, graph = F, ncp = 17)

scores.bDC.ind <- data.frame(Stimulation = Database.bDC$Stimulation,
                             OX40L = Database.bDC$OX40L,
                             PCA.bDC$ind$coord)

scores.bDC.moy <- scores.bDC.ind %>%
  group_by(Stimulation, OX40L) %>%
  summarise_all(mean)

# bDC -- Lollipop plot: Figure 7B ####
euc.D.bDC <- scores.bDC.moy[colnames(scores.bDC.moy) !=  "OX40L"] %>%
  group_by(Stimulation) %>% 
  summarise_all(function(x){(x[2] - x[1])^2})
euc.D.bDC$euclidean.dist <- sqrt(apply(euc.D.bDC[,-1], 1, sum))

data.lolly.bDC <- data.frame(Stimulation = euc.D.bDC$Stimulation,
                             euclidean.dist = euc.D.bDC$euclidean.dist)

p.lollipop.bDC <- data.lolly.bDC %>%
  arrange(euclidean.dist) %>%    # sort by val. This sort the dataframe but NOT the factor levels
  mutate(Stimulation = factor(Stimulation, levels = Stimulation)) %>%   # update the factor levels
  ggplot(aes(x = Stimulation, y = euclidean.dist)) +
  geom_segment(aes(xend = Stimulation, yend = 0)) +
  geom_point(size = 4, color = "#B2182B") +
  coord_flip() +
  theme_bw() +
  theme(axis.text.x = element_text(size = 15, color = "black"),
        axis.text.y = element_text(size = 13, color = "black"),
        axis.title.y = element_text(size = 15)) +
  xlab("") +
  ylab("Euclidean distance between OX40L and blocking")
if(PLOT) p.lollipop.bDC
if(SAVE) ggsave("Results/Lollipop_bDC.pdf", p.lollipop.bDC, height = 3, width = 4.6)

# bDC -- PCA plot: Figure 3D ####
scores.bDC <- data.table::melt(scores.bDC.ind, id.vars = c("Stimulation", "OX40L"))
scores.bDC$Stimulation <- 
  factor(scores.bDC$Stimulation,
         levels =  c("TSLP", "PAM3", "CURDLAN", "LPS", "HKSA", "ZYMOSAN"))
pd <- position_dodge(.2)
p.PCA.bDC <- 
  ggplot()+
  geom_point(data = scores.bDC.moy, aes(x = Dim.1, y = Dim.2, color = OX40L), size = 1) +
  geom_text(data = scores.bDC.moy[scores.bDC.moy$OX40L == 0, ], 
            aes(x = Dim.1, y = Dim.2, label = paste(Stimulation, "+ aOX40L", sep = " ")),
            hjust= 1, vjust= - 0.75, size = 3) +
  geom_text(data = scores.bDC.moy[scores.bDC.moy$OX40L == 1, ],
            aes(x = Dim.1, y = Dim.2, label = Stimulation, colour = "red"),
            hjust= 1, vjust= -0.75, size = 3) +
  theme_bw() +
  scale_color_manual(values = c("black", "red", "red")) +
  labs(title = "", 
       x = paste0("PC1 (", round(PCA.bDC$eig[1, 2], 1), "%)"),
       y = paste0("PC2 (", round(PCA.bDC$eig[2, 2], 1), "%)")) +
  theme(axis.text.x = element_text(size = 18, color = "black"), 
        axis.text.y = element_text(size = 18, color = "black"),
        axis.title.x = element_text(size = 18),
        axis.title.y = element_text(size = 18),
        legend.text = element_text(size = 18), 
        legend.title = element_text(size = 18),
        legend.position ="none")+
  xlim(-3.5,5.5) +
  ylim(-2, 3) +
  geom_hline(yintercept = 0)+
  geom_vline(xintercept = 0)
if(PLOT) p.PCA.bDC
if(SAVE) ggsave("Results/PCA_bDC.pdf", p.PCA.bDC, height = 4, width = 5)

#### MoDC -- Principal component analysis ####
nb.MoDC <- estim_ncpPCA(Database.MoDC[, select_if(Database.MoDC, is.numeric)], ncp.max = 17)$ncp
imp.PCA.MoDC <- imputePCA(Database.MoDC[, select_if(Database.MoDC, is.numeric)], ncp = nb.MoDC)
PCA.MoDC <- PCA(imp.PCA.MoDC$completeObs, graph = F, ncp = 17)

scores.MoDC.ind <- data.frame(Stimulation = Database.MoDC$Stimulation,
                              OX40L = Database.MoDC$OX40L,
                              PCA.MoDC$ind$coord)

scores.MoDC.moy <- scores.MoDC.ind %>%
  group_by(Stimulation, OX40L) %>%
  summarise_all(mean)

# MoDC -- Lollipop plot: Figure 7B ####
euc.D.MoDC <- scores.MoDC.moy[colnames(scores.MoDC.moy) !=  "OX40L"] %>%
  group_by(Stimulation) %>% 
  summarise_all(function(x){(x[2] - x[1])^2})
euc.D.MoDC$euclidean.dist <- sqrt(apply(euc.D.MoDC[,-1], 1, sum))

data.lolly.MoDC <- data.frame(Stimulation = euc.D.MoDC$Stimulation,
                              euclidean.dist = euc.D.MoDC$euclidean.dist)

p.lollipop.MoDC <- data.lolly.MoDC %>%
  arrange(euclidean.dist) %>% 
  mutate(Stimulation = factor(Stimulation, levels = Stimulation)) %>% 
  ggplot(aes(x = Stimulation, y = euclidean.dist)) +
  geom_segment(aes(xend = Stimulation, yend = 0)) +
  geom_point(size = 4, color = "#B2182B") +
  coord_flip() +
  theme_bw() +
  theme(axis.text.x = element_text(size = 15, color = "black"),
        axis.text.y = element_text(size = 13, color = "black"),
        axis.title.y = element_text(size = 15)) +
  xlab("") +
  ylab("Euclidean distance between OX40L and blocking")
if(PLOT) p.lollipop.MoDC
if(SAVE) ggsave("Results/Lollipop_MoDC.pdf", p.lollipop.MoDC, height = 3, width = 4.6)

# MoDC -- PCA plot: Figure 5D ####
scores.MoDC <- data.table::melt(scores.MoDC.ind,
                                id.vars = c("Stimulation", "OX40L"))
scores.MoDC$Stimulation <- factor(scores.MoDC$Stimulation, 
                                  levels =  c("TSLP", "PAM3", "CURDLAN", "LPS", "HKSA", "ZYMOSAN"))
pd <- position_dodge(.2)
p.PCA.MoDC <- 
  ggplot()+
  geom_point(data = scores.MoDC.moy, aes(x = Dim.1, y = Dim.2, color = OX40L), size = 1) +
  geom_text(data = scores.MoDC.moy[scores.MoDC.moy$OX40L == 0, ], 
            aes(x = Dim.1, y = Dim.2, label = paste(Stimulation, "+ aOX40L", sep = " ")),
            hjust= 1, vjust= - 0.75, size = 3) +
  geom_text(data = scores.MoDC.moy[scores.MoDC.moy$OX40L == 1, ],
            aes(x = Dim.1, y = Dim.2, label = Stimulation, colour = "red"),
            hjust= 1, vjust= -0.75, size = 3) +
  theme_bw() +
  scale_color_manual(values = c("black", "red", "red")) +
  labs(title = "", 
       x = paste0("PC1 (", round(PCA.MoDC$eig[1, 2], 1), "%)"),
       y = paste0("PC2 (", round(PCA.MoDC$eig[2, 2], 1), "%)")) +
  theme(axis.text.x = element_text(size = 18, color = "black"), 
        axis.text.y = element_text(size = 18, color = "black"),
        axis.title.x = element_text(size = 18),
        axis.title.y = element_text(size = 18),
        legend.text = element_text(size = 18), 
        legend.title = element_text(size = 18),
        legend.position ="none")+
  xlim(-1.8,1.8) +
  ylim(-1.8,2) +
  geom_hline(yintercept = 0)+
  geom_vline(xintercept = 0)
if(PLOT) p.PCA.MoDC
if(SAVE) ggsave("Results/PCA_MoDC.pdf", p.PCA.MoDC, height = 4, width = 5)

#### Absolute difference induced by OX40L: Figure 3B and 5B ####
table.moy.DCs <- Database.DCs[, !colnames(Database.DCs) %in% c("Donor", "Experimentator")] %>% 
  group_by(DCtype, Stimulation,  OX40L) %>%
  summarise_all(mean, na.rm = T)

delta.moy.DCs <- table.moy.DCs[, - grep("OX40L", colnames(table.moy.DCs))] %>% 
  group_by(DCtype, Stimulation) %>%
  summarise_all(diff)
delta.moy.DCs[delta.moy.DCs$DCtype == "bDC", CYTOKINES] <- 
  scale(delta.moy.DCs[delta.moy.DCs$DCtype == "bDC", CYTOKINES], center = F, scale = T)
delta.moy.DCs[delta.moy.DCs$DCtype == "MoDC", CYTOKINES] <- 
  scale(delta.moy.DCs[delta.moy.DCs$DCtype == "MoDC", CYTOKINES], center = F, scale = T)

delta.moy.DCs.melt <- melt(delta.moy.DCs, id.vars = c("DCtype", "Stimulation"))
names(delta.moy.DCs.melt)[3:4]<-c("cytokine", "difference")
setDT(delta.moy.DCs.melt)
# p-values
res.testWilcox.bDC <- sapply(levels(Database.bDC$Stimulation), function(i){
  DB <- as.data.frame(Database.bDC[Database.bDC$Stimulation == i, ])
  sapply(CYTOKINES, function(j){
    y <- DB[, j]
    if(var(y, na.rm = T) == 0) {
      NA
    } else {
      suppressWarnings(wilcox.test(y ~ OX40L, data = DB, paired = T)$p.value)
    }
  }, simplify = T, USE.NAMES = T)
}, simplify = T, USE.NAMES = T)
res.testWilcox.bDC <- data.frame(cytokine = CYTOKINES,
                                 DCtype = "bDC",
                                 res.testWilcox.bDC, stringsAsFactors = F)

res.testWilcox.MoDC <- sapply(levels(Database.MoDC$Stimulation), function(i){
  DB <- as.data.frame(Database.MoDC[Database.MoDC$Stimulation == i, ])
  sapply(CYTOKINES, function(j){
    y <- DB[, j]
    if(var(y, na.rm = T) == 0) {
      NA
    } else {
      suppressWarnings(wilcox.test(y ~ OX40L, data = DB, paired = T)$p.value)
    }
  }, simplify = T, USE.NAMES = T)
}, simplify = T, USE.NAMES = T)

res.testWilcox.MoDC <- data.frame(cytokine = CYTOKINES,
                                  DCtype = "MoDC",
                                  res.testWilcox.MoDC, stringsAsFactors = F)


DCs.wilcoxon.test <- rbind(melt(res.testWilcox.bDC, id.vars = c("cytokine", "DCtype")),
                           melt(res.testWilcox.MoDC, id.vars = c("cytokine", "DCtype"))) 
names(DCs.wilcoxon.test)[3:4] <-c("Stimulation", "p.value")
setDT(DCs.wilcoxon.test)


delta.moy.DCs.melt <- merge(delta.moy.DCs.melt, DCs.wilcoxon.test,
                            by= c("Stimulation", "cytokine", "DCtype"))

delta.moy.DCs.melt$cytokine <- factor(delta.moy.DCs.melt$cytokine,
                               levels = CYTOKINES.ord)
delta.moy.DCs.melt$Stimulation <- 
  factor(delta.moy.DCs.melt$Stimulation, 
         levels = c("TSLP", "CURDLAN", "HKSA", "LPS", "PAM3", "ZYMOSAN"))


Heatmap.diff.bDC <- ggplot(delta.moy.DCs.melt[delta.moy.DCs.melt$DCtype == "bDC", ],
                           aes(x = cytokine, y = Stimulation, fill = difference)) + 
  geom_tile() +
  geom_text(aes(label = ifelse(is.na(p.value), "", 
                               ifelse(p.value < 0.001, "***",
                                      ifelse(p.value < 0.01, "**",
                                             ifelse(p.value < 0.05 , "*", "")))))) + 
  scale_fill_gradient2(low = "blue", high = "red", mid = "white", 
                       midpoint = 0,
                       name = expression(Delta))+
  theme_bw() +
  labs(x = "Cytokine") +
  theme(axis.text.x = element_text(angle = 90, size = 18, color = "black", vjust = 0.5),
        axis.title.x = element_text(size = 18),
        axis.title.y = element_text(size = 18),
        axis.text.y = element_text(size = 16, color = "black"),
        legend.text = element_text(size = 18), legend.title = element_text(size = 18))

Heatmap.diff.MoDC <- ggplot(delta.moy.DCs.melt[delta.moy.DCs.melt$DCtype == "MoDC", ],
                           aes(x = cytokine, y = Stimulation, fill = difference)) + 
  geom_tile() +
  geom_text(aes(label = ifelse(is.na(p.value), "", 
                               ifelse(p.value < 0.001, "***",
                                      ifelse(p.value < 0.01, "**",
                                             ifelse(p.value < 0.05 , "*", "")))))) + 
  scale_fill_gradient2(low = "blue", high = "red", mid = "white", 
                       midpoint = 0,
                       name = expression(Delta))+
  theme_bw() +
  labs(x = "Cytokine") +
  theme(axis.text.x = element_text(angle = 90, size = 18, color = "black", vjust = 0.5),
        axis.title.x = element_text(size = 18),
        axis.title.y = element_text(size = 18),
        axis.text.y = element_text(size = 16, color = "black"),
        legend.text = element_text(size = 18), legend.title = element_text(size = 18))

if(PLOT) Heatmap.diff.bDC 
if(PLOT) Heatmap.diff.MoDC
if(SAVE) ggsave("Results/HeatmapDiff_bDC.pdf", Heatmap.diff.bDC, height = 3, width = 6.5)
if(SAVE) ggsave("Results/HeatmapDiff_MoDC.pdf", Heatmap.diff.MoDC, height = 2.6, width = 6.5)
if(SAVE) xlsx::write.xlsx(t(res.testWilcox.bDC)[-2, ], 
                         file="Results/TableS3_Detailed_pvalues.xlsx", sheetName="Figures 3B and C",
                         append = T, row.names = T, col.names = F, showNA = F)
if(SAVE) xlsx::write.xlsx(t(res.testWilcox.MoDC)[-2, ], 
                          file="Results/TableS3_Detailed_pvalues.xlsx", sheetName="Figures 5B and C",
                          append = T, row.names = T, col.names = F, showNA = F)

#### bDC -- Context-Dependency Score ####
# Calculate relative differences
table.diff.bDC <-
  imp.Database.bDC[, !colnames(imp.Database.bDC) %in% c("DCtype", "OX40L", "Experimentator")] %>% 
  group_by(Donor, Stimulation) %>% 
  summarise_all(diff)
table.diff.bDCRelative <- table.diff.bDC
for(i in 1:nrow(table.diff.bDCRelative)){
  donor <- as.character(table.diff.bDCRelative$Donor[i])
  Stimu <- as.character(table.diff.bDCRelative$Stimulation[i])
  table.diff.bDCRelative[i, CYTOKINES] <- table.diff.bDC[i, CYTOKINES]/
    as.data.frame(imp.Database.bDC[imp.Database.bDC$OX40L !=1 &
                                     imp.Database.bDC$Donor == donor &
                                     imp.Database.bDC$Stimulation == Stimu, CYTOKINES])
  
}
table.diff.bDCRelative <- as.data.frame(table.diff.bDCRelative)
table.diff.bDCRelative$Donor <- factor(table.diff.bDCRelative$Donor)

keep.bDC <- CYTOKINES
# LMM
bDC.lme.models <- bDC.lme.coeff <- bDC.lme.tval <- bDC.lme.pval <- bDC.lme.pvals <- bDC.lme.anov <- list()
for(j in keep.bDC){
  model <- lme(as.formula(paste(j, "~ 0 + Stimulation")),
               random = ~ 1 | Donor,
               data = table.diff.bDCRelative, method = "ML")
  
  M0 <- lme(as.formula(paste(j, "~ 1")), random = ~ 1 | Donor, data = table.diff.bDCRelative, method = "ML")
  anov <- anova(model, M0)
  bDC.lme.models[[j]] <- model
  bDC.lme.coeff[[j]] <- model$coefficients$fixed
  bDC.lme.tval[[j]] <- summary(model)$tTable[, "t-value"]
  
  bDC.lme.pvals[[j]] <- summary(model)$tTable[, "p-value"]
  bDC.lme.pval[[j]] <- anov$`p-value`[2]
  bDC.lme.anov[[j]] <- anov$`L.Ratio`[2]
  
}  

bDC.global.res <- data.frame(LR = unlist(bDC.lme.anov), 
                            P = unlist(bDC.lme.pval), 
                            Score = NA,
                            Score.pos = NA,
                            Score.neg = NA)

tval.mat.bDC <- do.call(cbind, bDC.lme.tval)
# Compute score
for(i in 1:ncol(tval.mat.bDC)){
  x <- as.matrix(tval.mat.bDC[, i])
  tmp <- as.matrix(dist(x, method = "euclidean"))
  scr <- abs(mean(tmp[upper.tri(tmp, diag = F)]))
  pos <- sum(x[, 1]>0)/nrow(x)
  bDC.global.res[i, "Score.pos"] <- max(pos, 1-pos) * scr
  bDC.global.res[i, "Score.neg"] <- min(pos, 1-pos) * -scr
  
  if(!pos %in% c(0, 1)){ scr <- c(-scr)}
  bDC.global.res[i, "Score"] <- scr
}

bDC.global.res$cytokine <- rownames(bDC.global.res)
bDC.global.res$P.trans <- -log10(bDC.global.res$P)

# bDC -- volcano plot: Figure S4B ####
monexp <- function(x){round(10^(-x), 6)}
bDC.volcano <- ggplot(bDC.global.res, aes(x = Score, y = P.trans)) +
  geom_point(size = 3, aes(color = P < 0.05 )) +
  scale_color_manual(values = c("FALSE" = "grey", "TRUE" = "red")) +
  theme_bw()+
  scale_y_continuous(labels = monexp, breaks = -log10(c(.05, 0.01, 0.001, 10^(-6)))) + 
  scale_x_continuous(limits = c(-max(abs(bDC.global.res$Score)), max(abs(bDC.global.res$Score)))) + 
  labs(x = "Context-dependency score", y = "p-value")+
  theme(axis.text.x = element_text(size = 20, color = "black"),
        axis.title.x = element_text(size = 20), 
        axis.title.y = element_text(size = 20),
        axis.text.y = element_text(size = 20, color = "black"),
        legend.position ='none') +
  geom_text(aes(label = cytokine), hjust= 0.2, vjust= 1.5, size = 5) +
  geom_hline(yintercept = - log10(0.05))
if(PLOT) bDC.volcano
if(SAVE) ggsave("Results/ScoreVolcano_bDC.pdf", bDC.volcano, height = 7, width = 10)
if(SAVE) xlsx::write.xlsx(bDC.global.res[, c("Score", "LR", "P")], 
                          file="Results/TableS3_Detailed_pvalues.xlsx", sheetName="Figures 4B and S4B",
                          append = T, row.names = T, col.names = T, showNA = F)

# bDC -- Barplot of context-dependency: Figure 4B ####
bDC.global.res$P.star <- ifelse(bDC.global.res$P < 0.001 , "***", 
                               ifelse(bDC.global.res$P < 0.01, "**",
                                      ifelse(bDC.global.res$P < 0.05, "*" , "")))
bDC.global.res$cytokine.p <- factor(bDC.global.res$cytokine,
                                   levels = bDC.global.res$cytokine[order(bDC.global.res$P, decreasing = T)] )

bDC.barplot <- ggplot(bDC.global.res , aes(x = cytokine.p)) + 
  geom_bar(aes(y = Score.pos), fill = "black", stat = "identity") +
  geom_bar(aes(y = Score.neg), fill = "grey", stat = "identity") +
  scale_fill_manual(guide = FALSE) +
  geom_text(aes(y = Score.pos + 0.8, label= P.star), size = 10) +
  theme_bw()+
  labs(x = "Cytokine", y = "Context-dependency score")+
  theme(axis.text.x = element_text(size = 20, color = "black"),
        axis.title.x = element_text(size = 20),
        axis.title.y = element_text(size = 20),
        axis.text.y = element_text(size = 20, color = "black")) +
  coord_flip()
if(PLOT) bDC.barplot
if(SAVE) ggsave("Results/ScoreBarplot_bDC.pdf", bDC.barplot, height = 10, width = 10)

# bDC -- Relative differnece heatmap: Figure 4A / Table S1 ####
coef.heatmap.bDC <- do.call(rbind, bDC.lme.coeff)
coef.heatmap.bDCn <- data.frame(Cytokine = rownames(coef.heatmap.bDC), coef.heatmap.bDC)
coef.heatmap.bDC.melt <- melt(coef.heatmap.bDCn, id.vars = "Cytokine")
coef.heatmap.bDC.melt$rescale <- ifelse(coef.heatmap.bDC.melt$value > 2, 2, coef.heatmap.bDC.melt$value)
coef.heatmap.bDC.melt$variable <- gsub("Stimulation", "", coef.heatmap.bDC.melt$variable)
coef.heatmap.bDC.melt$Cytokine <- factor(coef.heatmap.bDC.melt$Cytokine,
                                        levels = c("IL2", "IL3", "IL4", "IL5", "IL6", "IL9", "IL10",
                                                   "IL13", "IL17A", "IL17F", "IL21", "IL22", "IL31",
                                                   "IFNg", "GMCSF", "TNFa", "TNFb"))
coef.heatmap.bDC.melt$variable <- factor(coef.heatmap.bDC.melt$variable, 
                                        levels = c("TSLP", "CURDLAN", "HKSA", "LPS", "PAM3", "ZYMOSAN"))

Score.heatmap.bDC <- ggplot(coef.heatmap.bDC.melt, aes(x=Cytokine, y=variable, fill = rescale)) + 
  theme_bw()+
  geom_tile()+
  scale_fill_gradient2(low = "#009E73", high = "#D55E00", mid = "white",
                       midpoint = 0, name="LMM's\ncoefficient", na.value = "grey",
                       breaks = seq(-2,2,1), labels = c(c(-2:1),"> 2"), limits = c(-2, 2))+
  
  labs(x="Cytokines", y = "bDC contexts")+
  theme(axis.text.x = element_text(angle = 90, size = 20, color = "black", vjust = .5),
        axis.title.x = element_text(size = 20),
        axis.title.y = element_text(size = 20),
        axis.text.y = element_text(size=20, color = "black"),
        legend.text = element_text(size = 20), legend.title = element_text(size = 20))


if(PLOT) Score.heatmap.bDC
if(SAVE) ggsave("Results/ScoreHeatmap_bDC.pdf", Score.heatmap.bDC, height = 3, width = 6.5)

colnames(coef.heatmap.bDC) <- gsub("Stimulation", "", colnames(coef.heatmap.bDC))
coef.heatmap.bDC <- coef.heatmap.bDC[, rev(c("TSLP", "CURDLAN", "HKSA", "LPS", "PAM3", "ZYMOSAN"))]
if(SAVE) xlsx::write.xlsx(t(coef.heatmap.bDC), 
                          file="Results/TableS1_Detailed_RescaledEstimates.xlsx",
                          sheetName="bDC", append=TRUE, row.names=T)

# bDC -- Post-hoc tests: Figure S4C / Table S2 ####
post.hoc <- function(cytot_i, data = table.diff.bDCRelative, ret.plot = F){
  data.cast <- dcast(data[, c("Donor", "Stimulation", cytot_i)],
                     Donor ~ Stimulation, 
                     value.var = cytot_i)
  res <- data.frame(t(combn(levels(data$Stimulation), 2)),
                    y = NA,
                    Pvalue.LRT = NA, symb = NA, 
                    stringsAsFactors = F)
  colnames(res)[1:2] <- c("Context1", "Context2")
  for(i in 1:nrow(res)){

    dtemp <- data[data$Stimulation %in% res[i, 1:2], ]
    dtemp$Stimulation <- dtemp$Stimulation[drop = T]
    dtemp$Donor <- dtemp$Donor[drop = T]
    colnames(dtemp)[which(colnames(dtemp) == cytot_i)] <- "y" 
    model <- lme(y ~ Stimulation,
                 random = ~ 1 | Donor,
                 data = dtemp, method = "ML")
    
    M0 <- lme(y ~ 1, random = ~ 1 | Donor,
              data = dtemp, method = "ML")
    res[i, "Pvalue.LRT"] <- anova(model, M0)$`p-value`[2]
    
  }
  
  res$symb <- ifelse(res$Pvalue.LRT < 0.001 , "***", 
                     ifelse(res$Pvalue.LRT < 0.01, "**",
                            ifelse(res$Pvalue.LRT <= 0.05, "*" , "")))
  if(ret.plot){
    res <- res[res$Pvalue.LRT <= 0.05, ]
    mm <- max(data[, cytot_i])
    res$y <- mm*1.1 + seq(from = 0, by = mm/4, length.out = nrow(res))
    p <- ggplot(data, aes_string(x = "Stimulation", y = cytot_i)) + 
      theme_bw() +
      geom_jitter(height = 0, width = 0.1) +
      theme(axis.text.x = element_text(angle = 90, size = 10, color = "black"),
            axis.text.y = element_text(size = 10, color = "black"),
            axis.title.x = element_text(size = 12), 
            axis.title.y = element_text(size = 12)) + 
      ylab(paste0(cytot_i, "\n(relative OX40L-induced\ndifference in concentration)"))
    if(nrow(res) > 0) {
      p <- p + ggsignif::geom_signif(data = res,
                                     aes(xmin = Context1, xmax = Context2, annotations = symb, y_position	= y),
                                     manual = T)+
        ylim(min(data[, cytot_i]), max(res$y) + 0.3)
    }
    return(p)
  } else {
    ret <- res[, -which(colnames(res) == "y")]
    return(data.frame(Cytokine = cytot_i, ret))
    }
}

CYTOK <- bDC.global.res$cytokine[bDC.global.res$P <= 0.05]
p.list <- lapply(CYTOK, post.hoc, ret.plot = T)
P.all <- cowplot::plot_grid(plotlist = p.list, nrow = 1)
if(PLOT) P.all
if(SAVE) ggsave("Results/ComparisonStimu2by2_bDC.pdf", P.all, height =4, width = 12)

table.S2.bDC <- do.call(rbind, lapply(CYTOKINES, post.hoc, data = table.diff.bDCRelative))
colnames(table.S2.bDC)[5] <- ""
if(SAVE) xlsx::write.xlsx(table.S2.bDC, 
                          file="Results/TableS2_ContextDependence_posthocTests.xlsx",
                          sheetName="bDC", append=TRUE, row.names=F)

#### bDC without TSLP -- Context-Dependency Score ####
# Calculate relative differences
table.diff.bDC2Relative <- table.diff.bDCRelative[table.diff.bDCRelative$Stimulation != "TSLP", ]
table.diff.bDC2Relative$Donor <- table.diff.bDC2Relative$Donor[drop = T]
table.diff.bDC2Relative$Stimulation <- table.diff.bDC2Relative$Stimulation[drop = T]
keep.bDC2 <- CYTOKINES
# LMM
bDC2.lme.models <- bDC2.lme.coeff <- bDC2.lme.tval <- bDC2.lme.pval <- bDC2.lme.pvals <- bDC2.lme.anov <- list()
for(j in keep.bDC2){
  model <- lme(as.formula(paste(j, "~ 0 + Stimulation")),
               random = ~ 1 | Donor,
               data = table.diff.bDC2Relative, method = "ML")
  
  M0 <- lme(as.formula(paste(j, "~ 1")), random = ~ 1 | Donor, data = table.diff.bDC2Relative, method = "ML")
  anov <- anova(model, M0)
  bDC2.lme.models[[j]] <- model
  bDC2.lme.coeff[[j]] <- model$coefficients$fixed
  bDC2.lme.tval[[j]] <- summary(model)$tTable[, "t-value"]
  
  bDC2.lme.pvals[[j]] <- summary(model)$tTable[, "p-value"]
  bDC2.lme.pval[[j]] <- anov$`p-value`[2]
  bDC2.lme.anov[[j]] <- anov$`L.Ratio`[2]
  
}  

bDC2.global.res <- data.frame(LR = unlist(bDC2.lme.anov), 
                             P = unlist(bDC2.lme.pval), 
                             Score = NA,
                             Score.pos = NA,
                             Score.neg = NA)

tval.mat.bDC2 <- do.call(cbind, bDC2.lme.tval)
# Compute Score
for(i in 1:ncol(tval.mat.bDC2)){
  x <- as.matrix(tval.mat.bDC2[, i])
  tmp <- as.matrix(dist(x, method = "euclidean"))
  scr <- abs(mean(tmp[upper.tri(tmp, diag = F)]))
  pos <- sum(x[, 1]>0)/nrow(x)
  bDC2.global.res[i, "Score.pos"] <- max(pos, 1-pos) * scr
  bDC2.global.res[i, "Score.neg"] <- min(pos, 1-pos) * -scr
  
  if(!pos %in% c(0, 1)){ scr <- c(-scr)}
  bDC2.global.res[i, "Score"] <- scr
}

bDC2.global.res$cytokine <- rownames(bDC2.global.res)
bDC2.global.res$P.trans <- -log10(bDC2.global.res$P)

# bDC without TSLP -- volcano plot: Figure S5B  ####
monexp <- function(x){round(10^(-x), 6)}
bDC2.volcano <- ggplot(bDC2.global.res, aes(x = Score, y = P.trans)) +
  geom_point(size = 3, aes(color = P < 0.05 )) +
  scale_color_manual(values = c("FALSE" = "grey", "TRUE" = "red")) +
  theme_bw()+
  scale_y_continuous(labels = monexp, breaks = -log10(c(.05, 0.01, 0.001, 10^(-6)))) + 
  scale_x_continuous(limits = c(-max(abs(bDC2.global.res$Score)), max(abs(bDC2.global.res$Score)))) + 
  labs(x = "Context-dependency score", y = "p-value")+
  theme(axis.text.x = element_text(size = 20, color = "black"),
        axis.title.x = element_text(size = 20), 
        axis.title.y = element_text(size = 20),
        axis.text.y = element_text(size = 20, color = "black"),
        legend.position ='none') +
  geom_text(aes(label = cytokine), hjust= 0.2, vjust= 1.5, size = 5) +
  geom_hline(yintercept = - log10(0.05))
if(PLOT) bDC2.volcano
if(SAVE) ggsave("Results/ScoreVolcano_bDC_noTSLP.pdf", bDC2.volcano, height = 7, width = 10)
if(SAVE) xlsx::write.xlsx(bDC2.global.res[, c("Score", "LR", "P")], 
                          file="Results/TableS3_Detailed_pvalues.xlsx", sheetName="Figures 6B and S5B bDC",
                          append = T, row.names = T, col.names = T, showNA = F)

# bDC without TSLP -- Barplot of context-dependency: Figure 6B ####
bDC2.global.res$P.star <- ifelse(bDC2.global.res$P < 0.001 , "***", 
                                ifelse(bDC2.global.res$P < 0.01, "**",
                                       ifelse(bDC2.global.res$P < 0.05, "*" , "")))
bDC2.global.res$cytokine.p <- 
  factor(bDC2.global.res$cytokine,
         levels = bDC2.global.res$cytokine[order(bDC2.global.res$P, decreasing = T)] )
bDC2.global.res$cytokine <- factor(bDC2.global.res$cytokine, levels = rev(CYTOKINES.ord))

bDC2.barplot <- ggplot(bDC2.global.res , aes(x = cytokine)) + 
  geom_bar(aes(y = Score.pos), fill = "black", stat = "identity") +
  geom_bar(aes(y = Score.neg), fill = "grey", stat = "identity") +
  scale_fill_manual(guide = FALSE) +
  geom_text(aes(y = Score.pos + 0.5, label= P.star), size = 10) +
  theme_bw()+
  labs(x = "Cytokine", y = "Context-dependency score")+
  theme(axis.text.x = element_text(size = 20, color = "black"),
        axis.title.x = element_text(size = 20),
        axis.title.y = element_text(size = 20),
        axis.text.y = element_text(size = 20, color = "black")) +
  coord_flip(ylim = c(-.5, 3))
if(PLOT) bDC2.barplot
if(SAVE) ggsave("Results/ScoreBarplot_bDC_noTSLP.pdf", bDC2.barplot, height = 10, width = 10)

# bDC without TSLP -- Relative differnece heatmap: Figure 6A / Table S1 ####
coef.heatmap.bDC2 <- do.call(rbind, bDC2.lme.coeff)
coef.heatmap.bDCn <- data.frame(Cytokine = rownames(coef.heatmap.bDC2), coef.heatmap.bDC2)
coef.heatmap.bDC2.melt <- melt(coef.heatmap.bDCn, id.vars = "Cytokine")
coef.heatmap.bDC2.melt$rescale <- ifelse(coef.heatmap.bDC2.melt$value > 2, 2, coef.heatmap.bDC2.melt$value)
coef.heatmap.bDC2.melt$variable <- gsub("Stimulation", "", coef.heatmap.bDC2.melt$variable)
coef.heatmap.bDC2.melt$Cytokine <- factor(coef.heatmap.bDC2.melt$Cytokine,
                                         levels = c("IL2", "IL3", "IL4", "IL5", "IL6", "IL9", "IL10",
                                                    "IL13", "IL17A", "IL17F", "IL21", "IL22", "IL31",
                                                    "IFNg", "GMCSF", "TNFa", "TNFb"))
coef.heatmap.bDC2.melt$variable <- factor(coef.heatmap.bDC2.melt$variable, 
                                         levels = c("CURDLAN", "HKSA", "LPS", "PAM3", "ZYMOSAN"))

Score.heatmap.bDC2 <- ggplot(coef.heatmap.bDC2.melt, aes(x=Cytokine, y=variable, fill = rescale)) + 
  theme_bw()+
  geom_tile()+
  scale_fill_gradient2(low = "#009E73", high = "#D55E00", mid = "white",
                       midpoint = 0, name="LMM's\ncoefficient", na.value = "grey",
                       breaks = seq(-2,2,1), labels = c(c(-2:1),"> 2"), limits = c(-2, 2))+
  
  labs(x="Cytokines", y = "bDC2 contexts")+
  theme(axis.text.x = element_text(angle = 90, size = 20, color = "black", vjust = .5),
        axis.title.x = element_text(size = 20),
        axis.title.y = element_text(size = 20),
        axis.text.y = element_text(size=20, color = "black"),
        legend.text = element_text(size = 20), legend.title = element_text(size = 20))


if(PLOT) Score.heatmap.bDC2
if(SAVE) ggsave("Results/ScoreHeatmap_bDC_noTSLP.pdf", Score.heatmap.bDC2, height = 3, width = 6.5)

colnames(coef.heatmap.bDC2) <- gsub("Stimulation", "", colnames(coef.heatmap.bDC2))
coef.heatmap.bDC2 <- coef.heatmap.bDC2[, rev(c("CURDLAN", "HKSA", "LPS", "PAM3", "ZYMOSAN"))]
if(SAVE) xlsx::write.xlsx(t(coef.heatmap.bDC2), 
                          file="Results/TableS1_Detailed_RescaledEstimates.xlsx",
                          sheetName="bDC (without TSLP)", append=TRUE, row.names=T)
# bDC without TSLP -- Post-hoc tests: Table S2 ####
table.S2.bDC2 <- do.call(rbind, lapply(CYTOKINES, post.hoc, data = table.diff.bDC2Relative))
colnames(table.S2.bDC2)[5] <- ""
if(SAVE) xlsx::write.xlsx(table.S2.bDC2, 
                          file="Results/TableS2_ContextDependence_posthocTests.xlsx",
                          sheetName="bDC (without TSLP)", append=TRUE, row.names=F)

#### MoDC -- Context-Dependency Score ####
# Calculate relative differences
imp.Database.MoDC$Stimulation <- imp.Database.MoDC$Stimulation[drop = T]
table.diff.MoDC <-
  imp.Database.MoDC[, !colnames(imp.Database.MoDC) %in% c("DCtype", "OX40L", "Experimentator")] %>% 
  group_by(Donor, Stimulation) %>% 
  summarise_all(diff)
table.diff.MoDCRelative <- table.diff.MoDC
for(i in 1:nrow(table.diff.MoDCRelative)){
  donor <- as.character(table.diff.MoDCRelative$Donor[i])
  Stimu <- as.character(table.diff.MoDCRelative$Stimulation[i])
  table.diff.MoDCRelative[i, CYTOKINES] <- table.diff.MoDC[i, CYTOKINES]/
    as.data.frame(imp.Database.MoDC[imp.Database.MoDC$OX40L !=1 &
                                     imp.Database.MoDC$Donor == donor &
                                     imp.Database.MoDC$Stimulation == Stimu, CYTOKINES])
  
}
table.diff.MoDCRelative <- as.data.frame(table.diff.MoDCRelative)
table.diff.MoDCRelative$Donor <- factor(table.diff.MoDCRelative$Donor)
keep.MoDC <- CYTOKINES

# LMM
MoDC.lme.models <- MoDC.lme.coeff <- MoDC.lme.tval <- MoDC.lme.pval <- MoDC.lme.pvals <- MoDC.lme.anov <- list()
for(j in keep.MoDC){
  model <- lme(as.formula(paste(j, "~ 0 + Stimulation")),
               random = ~ 1 | Donor,
               data = table.diff.MoDCRelative, method = "ML")
  
  M0 <- lme(as.formula(paste(j, "~ 1")), random = ~ 1 | Donor, data = table.diff.MoDCRelative, method = "ML")
  anov <- anova(model, M0)
  MoDC.lme.models[[j]] <- model
  MoDC.lme.coeff[[j]] <- model$coefficients$fixed
  MoDC.lme.tval[[j]] <- summary(model)$tTable[, "t-value"]
  
  MoDC.lme.pvals[[j]] <- summary(model)$tTable[, "p-value"]
  MoDC.lme.pval[[j]] <- anov$`p-value`[2]
  MoDC.lme.anov[[j]] <- anov$`L.Ratio`[2]
  
}  

MoDC.global.res <- data.frame(LR = unlist(MoDC.lme.anov), 
                             P = unlist(MoDC.lme.pval), 
                             Score = NA,
                             Score.pos = NA,
                             Score.neg = NA)
tval.mat.MoDC <- do.call(cbind, MoDC.lme.tval)
# Compute scores:
for(i in 1:ncol(tval.mat.MoDC)){
  x <- as.matrix(tval.mat.MoDC[, i])
  tmp <- as.matrix(dist(x, method = "euclidean"))
  scr <- abs(mean(tmp[upper.tri(tmp, diag = F)]))
  pos <- sum(x[, 1]>0)/nrow(x)
  MoDC.global.res[i, "Score.pos"] <- max(pos, 1-pos) * scr
  MoDC.global.res[i, "Score.neg"] <- min(pos, 1-pos) * -scr
  
  if(!pos %in% c(0, 1)){ scr <- c(-scr)}
  MoDC.global.res[i, "Score"] <- scr
  
}
MoDC.global.res$cytokine <- rownames(MoDC.global.res)
MoDC.global.res$P.trans <- -log10(MoDC.global.res$P)

# MoDC -- volcano plots : Figure S5B ####
monexp <- function(x){round(10^(-x), 6)}
MoDC.volcano <- ggplot(MoDC.global.res, aes(x = Score, y = P.trans)) +
  geom_point(size = 3, aes(color = P < 0.05 )) +
  scale_color_manual(values = c("FALSE" = "grey", "TRUE" = "red")) +
  theme_bw()+
  scale_y_continuous(labels = monexp, breaks = -log10(c(.05, 0.01, 0.001, 10^(-6)))) + 
  scale_x_continuous(limits = c(-max(abs(MoDC.global.res$Score)), max(abs(MoDC.global.res$Score)))) + 
  labs(x = "Context-dependency score", y = "p-value")+
  theme(axis.text.x = element_text(size = 20, color = "black"),
        axis.title.x = element_text(size = 20), 
        axis.title.y = element_text(size = 20),
        axis.text.y = element_text(size = 20, color = "black"),
        legend.position ='none') +
  geom_text(aes(label = cytokine), hjust= 0.2, vjust= 1.5, size = 5) +
  geom_hline(yintercept = - log10(0.05))
if(PLOT) MoDC.volcano
if(SAVE) ggsave("Results/ScoreVolcano_MoDC.pdf", MoDC.volcano, height = 7, width = 10)
if(SAVE) xlsx::write.xlsx(MoDC.global.res[, c("Score", "LR", "P")], 
                          file="Results/TableS3_Detailed_pvalues.xlsx", sheetName="Figures 6B and S5B MoDC",
                          append = T, row.names = T, col.names = T, showNA = F)

# MoDC -- Barplot of context-dependency: Figure 6B ####
MoDC.global.res$P.star <- ifelse(MoDC.global.res$P < 0.001 , "***", 
                                ifelse(MoDC.global.res$P < 0.01, "**",
                                       ifelse(MoDC.global.res$P < 0.05, "*" , "")))
MoDC.global.res$cytokine.p <- factor(MoDC.global.res$cytokine,
                                    levels = rev(CYTOKINES.ord) )
MoDC.barplot <- ggplot(MoDC.global.res , aes(x = cytokine.p)) + 
  geom_bar(aes(y = Score.pos), fill = "black", stat = "identity") +
  geom_bar(aes(y = Score.neg), fill = "grey", stat = "identity") +
  scale_fill_manual(guide = FALSE) +
  geom_text(aes(y = Score.pos + 0.5, label= P.star), size = 10) +
  theme_bw()+
  labs(x = "Cytokine", y = "Context-dependency score")+
  theme(axis.text.x = element_text(size = 20, color = "black"),
        axis.title.x = element_text(size = 20),
        axis.title.y = element_text(size = 20),
        axis.text.y = element_text(size = 20, color = "black")) +
  coord_flip(ylim = c(-.5, 3))
if(PLOT) MoDC.barplot
if(SAVE) ggsave("Results/ScoreBarplot_MoDC.pdf", MoDC.barplot, height = 10, width = 10)

# MoDC -- Relative differnece heatmap: Figure 6A / Table S1 ####
coef.heatmap.MoDC <- do.call(rbind, MoDC.lme.coeff)
coef.heatmap.MoDCn <- data.frame(Cytokine = rownames(coef.heatmap.MoDC), coef.heatmap.MoDC)
coef.heatmap.MoDC.melt <- melt(coef.heatmap.MoDCn, id.vars = "Cytokine")
coef.heatmap.MoDC.melt$rescale <- ifelse(coef.heatmap.MoDC.melt$value > 2, 2, coef.heatmap.MoDC.melt$value)
coef.heatmap.MoDC.melt$variable <- gsub("Stimulation", "", coef.heatmap.MoDC.melt$variable)
coef.heatmap.MoDC.melt$Cytokine <- factor(coef.heatmap.MoDC.melt$Cytokine,
                                         levels = c("IL2", "IL3", "IL4", "IL5", "IL6", "IL9", "IL10",
                                                    "IL13", "IL17A", "IL17F", "IL21", "IL22", "IL31",
                                                    "IFNg", "GMCSF", "TNFa", "TNFb"))
coef.heatmap.MoDC.melt$variable <- factor(coef.heatmap.MoDC.melt$variable, 
                                         levels = c("TSLP", "CURDLAN", "HKSA", "LPS", "PAM3", "ZYMOSAN"))

Score.heatmap.MoDC <- ggplot(coef.heatmap.MoDC.melt, aes(x=Cytokine, y=variable, fill = rescale)) + 
  theme_bw()+
  geom_tile()+
  scale_fill_gradient2(low = "#009E73", high = "#D55E00", mid = "white",
                       midpoint = 0, name="LMM's\ncoefficient", na.value = "grey",
                       breaks = seq(-2,2,1), labels = c(c(-2:1),"> 2"), limits = c(-2, 2))+
  
  labs(x="Cytokines", y = "MoDC contexts")+
  theme(axis.text.x = element_text(angle = 90, size = 20, color = "black", vjust = .5),
        axis.title.x = element_text(size = 20),
        axis.title.y = element_text(size = 20),
        axis.text.y = element_text(size=20, color = "black"),
        legend.text = element_text(size = 20), legend.title = element_text(size = 20))


if(PLOT) Score.heatmap.MoDC
if(SAVE) ggsave("Results/ScoreHeatmap_MoDC.pdf", Score.heatmap.MoDC, height = 3, width = 6.5)


colnames(coef.heatmap.MoDC) <- gsub("Stimulation", "", colnames(coef.heatmap.MoDC))
coef.heatmap.MoDC <- coef.heatmap.MoDC[, rev(c("CURDLAN", "HKSA", "LPS", "PAM3", "ZYMOSAN"))]
if(SAVE) xlsx::write.xlsx(t(coef.heatmap.MoDC), 
                          file="Results/TableS1_Detailed_RescaledEstimates.xlsx",
                          sheetName="MoDC", append=TRUE, row.names=T)
# MoDC -- Post-hoc tests: Table S2 ####
table.S2.MoDC <- do.call(rbind, lapply(CYTOKINES, post.hoc, data = table.diff.MoDCRelative))
colnames(table.S2.MoDC)[5] <- ""
if(SAVE) xlsx::write.xlsx(table.S2.MoDC, 
                          file="Results/TableS2_ContextDependence_posthocTests.xlsx",
                          sheetName="MoDC", append=TRUE, row.names=F)
#### Greater context-dependency for DC type or Stimuli: Figure 7C ####
# Two step group lasso 
table.diff.DCRelative <- rbind(
  data.frame(DCtype = "bDC", table.diff.bDC2Relative),
  data.frame(DCtype = "MoDC", table.diff.MoDCRelative))
uu <- lapply(CYTOKINES, function(cyt){
  
  model <- lme(as.formula(paste(cyt, "~ 1")), random = ~ 1 | Donor,
               data = table.diff.DCRelative, method = "ML")
  residus <- residuals(model, type = "response")
  x <- model.matrix(  ~ 0 + Stimulation + DCtype , data = table.diff.DCRelative)
  colnames(x) <- gsub("Stimulation", "", colnames(x))
  colnames(x) <- gsub("MoDC", "", colnames(x))
  
  grouped.lasso <-  gglasso(x = x, y = as.matrix(residus), group = c(rep(1, 5),2),
                            nlambda = 500)
  
  # Extract the coef values and transform them in a long, tidy form suitable for ggplot
  tmp <- as.data.frame(as.matrix(coef(grouped.lasso)))
  tmp$coef <- row.names(tmp)
  tmp <- reshape::melt(tmp, id = "coef")
  tmp$variable <- as.numeric(gsub("s", "", tmp$variable))
  tmp$lambda <- grouped.lasso$lambda[tmp$variable+1] # extract the lambda values
  tmp <- tmp[tmp$coef != "(Intercept)", ]
  tmp$coef <- factor(tmp$coef, levels = unique(tmp$coef))

  tmp$Cytokine <- cyt
  return(tmp)
})
glasso.data <- do.call(rbind, uu)
glasso.data$Cytokine <- factor(glasso.data$Cytokine, levels = CYTOKINES)

stimuliBlue.DCgreen <- c("CURDLAN" = "#3498DB", "HKSA" = "#2E86C1",
                         "LPS" = "#2874A6", "PAM3" = "#407CC5" , "ZYMOSAN" = "#1B4F72",
                         "DCtype" = "#28B463")
stimulired.DCgreen <- c("CURDLAN" = "#FED976", "HKSA" = "#FEB24C",
                         "LPS" = "#FD8D3C", "PAM3" = "#FC4E2A" , "ZYMOSAN" = "#E31A1C",
                         "DCtype" = "#28B463")
p.glasso <-
  ggplot(glasso.data, aes(x = lambda, y = value, color = coef)) +
  geom_hline(yintercept = 0, color = "black", size = .4) +
  geom_line(size = .6) +
  scale_x_log10() +
  xlab("Lambda (log scale)") +
  ylab("Model's coefficient value") +
  guides(color = guide_legend(title = "")) +
  theme_bw() +
  theme(legend.key.width = unit(1, "lines")) +
  facet_wrap(~Cytokine, scales = "free") +
    scale_color_manual(values = stimulired.DCgreen)
if(PLOT) p.glasso
if(SAVE) ggsave("Results/DCtype_VS_Stimuli.pdf", 
                p.glasso, height = 10, width = 15)
